# Supplementary material for: GWATCH: a web platform for automated gene association discovery analysis
Source: Gigascience. 2014 Nov 5;3:18. doi: 10.1186/2047-217X-3-18 (PMC4220276; doi:10.1186/2047-217X-3-18)
Supplement: Additional file 2: Table S1 — Data Table of GWAS results: 100 rows of the Data Table containing SNPs, p-values and QASs for AIDS Restriction Genes dataset in Study Group A in the PARD3B region of chromosome 2. Full unabridged data tables for Groups A-C are available on the GWATCH web portal [33]. [file 2047-217X-3-18-S2.xlsx]

## Sheet: Sheet1
Supplementary Table 1. Data-Table of GWAS results: 100 rows of the Data-Table containing SNPs, p-values and QASs for AIDS Restriction Genes dataset in Study Group A in the PARD3B region of chromosome 2.
chromosome	SNP	test	p-val	QAS	coordinate	maf	gene
2	rs12622755	INF/CAUCASIAN/H/CD	0.636208702	1.093	205438485	0.08898	PARD3B
2	rs12622755	INF/CAUCASIAN/H/D	0.700321969	1.088	205438485	0.08898	PARD3B
2	rs12622755	INF/CAUCASIAN/H/R	1	1.444	205438485	0.08898	PARD3B
2	rs12622755	PDCA2/CAUCASIAN/CD4/CD	0.934766189	0.985	205438485	0.08898	PARD3B
2	rs12622755	PDCAM/CAUCASIAN/CD4/CD	0.841103521	1.018	205438485	0.08898	PARD3B
2	rs12622755	PDCA2/CAUCASIAN/CD4/D	0.763451934	1.068	205438485	0.08898	PARD3B
2	rs12622755	PDCAM/CAUCASIAN/CD4/D	0.642835791	1.067	205438485	0.08898	PARD3B
2	rs12622755	PDCA2/CAUCASIAN/CD4/R	0.110476657	0	205438485	0.08898	PARD3B
2	rs12622755	PDCAM/CAUCASIAN/CD4/R	0.267183936	0.49	205438485	0.08898	PARD3B
2	rs12622755	PDCA2/CAUCASIAN/93/CD	0.977851499	0.995	205438485	0.08898	PARD3B
2	rs12622755	PDCAM/CAUCASIAN/93/CD	0.905077896	0.997	205438485	0.08898	PARD3B
2	rs12622755	PDCA2/CAUCASIAN/93/D	0.692416799	1.085	205438485	0.08898	PARD3B
2	rs12622755	PDCAM/CAUCASIAN/93/D	0.689820209	1.047	205438485	0.08898	PARD3B
2	rs12622755	PDCA2/CAUCASIAN/93/R	0.103723792	0	205438485	0.08898	PARD3B
2	rs12622755	PDCAM/CAUCASIAN/93/R	0.229655104	0.458	205438485	0.08898	PARD3B
2	rs12622755	PDCA2/CAUCASIAN/87/CD	0.357385527	0.838	205438485	0.08898	PARD3B
2	rs12622755	PDCAM/CAUCASIAN/87/CD	0.939199476	0.929	205438485	0.08898	PARD3B
2	rs12622755	PDCA2/CAUCASIAN/87/D	0.616231222	0.892	205438485	0.08898	PARD3B
2	rs12622755	PDCAM/CAUCASIAN/87/D	0.857180342	0.964	205438485	0.08898	PARD3B
2	rs12622755	PDCA2/CAUCASIAN/87/R	0.1069153	0	205438485	0.08898	PARD3B
2	rs12622755	PDCAM/CAUCASIAN/87/R	0.283487575	0.497	205438485	0.08898	PARD3B
2	rs12622755	PDCA2/CAUCASIAN/DTH/CD	0.909992256	1.029	205438485	0.08898	PARD3B
2	rs12622755	PDCAM/CAUCASIAN/DTH/CD	0.65277486	1.019	205438485	0.08898	PARD3B
2	rs12622755	PDCA2/CAUCASIAN/DTH/D	0.898671661	1.063	205438485	0.08898	PARD3B
2	rs12622755	PDCAM/CAUCASIAN/DTH/D	0.525753406	1.051	205438485	0.08898	PARD3B
2	rs12622755	PDCA2/CAUCASIAN/DTH/R	1	0	205438485	0.08898	PARD3B
2	rs12622755	PDCAM/CAUCASIAN/DTH/R	0.562714941	0.691	205438485	0.08898	PARD3B
2	rs12622755	PHAZ/CAUCASIAN/CD4/CD	0.336194735	0.877	205438485	0.08898	PARD3B
2	rs12622755	PHAZ/CAUCASIAN/CD4/D	0.595269229	0.926	205438485	0.08898	PARD3B
2	rs12622755	PHAZ/CAUCASIAN/CD4/R	0.007795474	0	205438485	0.08898	PARD3B
2	rs12622755	PHAZ/CAUCASIAN/93/CD	0.236396426	0.854	205438485	0.08898	PARD3B
2	rs12622755	PHAZ/CAUCASIAN/93/D	0.455911233	0.899	205438485	0.08898	PARD3B
2	rs12622755	PHAZ/CAUCASIAN/93/R	0.005712485	0	205438485	0.08898	PARD3B
2	rs12622755	PHAZ/CAUCASIAN/87/CD	0.152991689	0.813	205438485	0.08898	PARD3B
2	rs12622755	PHAZ/CAUCASIAN/87/D	0.271210833	0.845	205438485	0.08898	PARD3B
2	rs12622755	PHAZ/CAUCASIAN/87/R	0.017056369	0	205438485	0.08898	PARD3B
2	rs12622755	PHAZ/CAUCASIAN/DTH/CD	0.663999088	0.931	205438485	0.08898	PARD3B
2	rs12622755	PHAZ/CAUCASIAN/DTH/D	0.887915215	0.976	205438485	0.08898	PARD3B
2	rs12622755	PHAZ/CAUCASIAN/DTH/R	0.053952594	0	205438485	0.08898	PARD3B
2	rs12622755	PHAZ/GAY/CD4/CD	0.157403956	0.789	205438485	0.08898	PARD3B
2	rs12622755	PHAZ/GAY/CD4/D	0.243110706	0.814	205438485	0.08898	PARD3B
2	rs12622755	PHAZ/GAY/CD4/R	0.049690918	0	205438485	0.08898	PARD3B
2	rs12622755	PHAZ/GAY/93/CD	0.121061828	0.777	205438485	0.08898	PARD3B
2	rs12622755	PHAZ/GAY/93/D	0.196417577	0.802	205438485	0.08898	PARD3B
2	rs12622755	PHAZ/GAY/93/R	0.039499466	0	205438485	0.08898	PARD3B
2	rs12622755	PHAZ/GAY/87/CD	0.431617506	0.872	205438485	0.08898	PARD3B
2	rs12622755	PHAZ/GAY/87/D	0.59447286	0.907	205438485	0.08898	PARD3B
2	rs12622755	PHAZ/GAY/87/R	0.067488813	0	205438485	0.08898	PARD3B
2	rs12622755	PHAZ/GAY/DTH/CD	0.879273019	1.031	205438485	0.08898	PARD3B
2	rs12622755	PHAZ/GAY/DTH/D	0.70975629	1.082	205438485	0.08898	PARD3B
2	rs12622755	PHAZ/GAY/DTH/R	0.157417632	0	205438485	0.08898	PARD3B
2	rs12622755	PHAZ/MACS/CD4/CD	0.145797678	0.762	205438485	0.08898	PARD3B
2	rs12622755	PHAZ/MACS/CD4/D	0.267231633	0.799	205438485	0.08898	PARD3B
2	rs12622755	PHAZ/MACS/CD4/R	0.025954801	0	205438485	0.08898	PARD3B
2	rs12622755	PHAZ/MACS/93/CD	0.13707298	0.765	205438485	0.08898	PARD3B
2	rs12622755	PHAZ/MACS/93/D	0.268518443	0.806	205438485	0.08898	PARD3B
2	rs12622755	PHAZ/MACS/93/R	0.017684678	0	205438485	0.08898	PARD3B
2	rs12622755	PHAZ/MACS/87/CD	0.491488171	0.874	205438485	0.08898	PARD3B
2	rs12622755	PHAZ/MACS/87/D	0.752240377	0.935	205438485	0.08898	PARD3B
2	rs12622755	PHAZ/MACS/87/R	0.039578421	0	205438485	0.08898	PARD3B
2	rs12622755	PHAZ/MACS/DTH/CD	0.711160039	1.086	205438485	0.08898	PARD3B
2	rs12622755	PHAZ/MACS/DTH/D	0.472801571	1.189	205438485	0.08898	PARD3B
2	rs12622755	PHAZ/MACS/DTH/R	0.108955733	0	205438485	0.08898	PARD3B
2	rs12622755	PHAZ/HEM/CD4/CD	0.525733522	1.163	205438485	0.08898	PARD3B
2	rs12622755	PHAZ/HEM/CD4/D	0.222654841	1.399	205438485	0.08898	PARD3B
2	rs12622755	PHAZ/HEM/CD4/R	0.063139529	0	205438485	0.08898	PARD3B
2	rs12622755	PHAZ/HEM/93/CD	0.589541391	1.137	205438485	0.08898	PARD3B
2	rs12622755	PHAZ/HEM/93/D	0.268845194	1.353	205438485	0.08898	PARD3B
2	rs12622755	PHAZ/HEM/93/R	0.062286401	0	205438485	0.08898	PARD3B
2	rs12622755	PHAZ/HEM/87/CD	0.399034024	0.794	205438485	0.08898	PARD3B
2	rs12622755	PHAZ/HEM/87/D	0.542448157	0.835	205438485	0.08898	PARD3B
2	rs12622755	PHAZ/HEM/87/R	0.139206099	0	205438485	0.08898	PARD3B
2	rs12622755	PHAZ/HEM/DTH/CD	0.456627845	0.799	205438485	0.08898	PARD3B
2	rs12622755	PHAZ/HEM/DTH/D	0.582829042	0.837	205438485	0.08898	PARD3B
2	rs12622755	PHAZ/HEM/DTH/R	0.199166068	0	205438485	0.08898	PARD3B
2	rs12622755	SEQC1/CAUCASIAN/KS/CD	0.361123515	0.749	205438485	0.08898	PARD3B
2	rs12622755	SEQC1/CAUCASIAN/KS/D	0.534300743	0.771	205438485	0.08898	PARD3B
2	rs12622755	SEQC1/CAUCASIAN/KS/R	1	0	205438485	0.08898	PARD3B
2	rs12622755	SEQS1/CAUCASIAN/KS/CD	0.179444512	0.583	205438485	0.08898	PARD3B
2	rs12622755	SEQS1/CAUCASIAN/KS/D	0.182350851	0.584	205438485	0.08898	PARD3B
2	rs12622755	SEQS1/CAUCASIAN/KS/R	0.765580674	0	205438485	0.08898	PARD3B
2	rs12622755	SEQCA/CAUCASIAN/KS/CD	0.533850688	0.845	205438485	0.08898	PARD3B
2	rs12622755	SEQCA/CAUCASIAN/KS/D	0.782723181	0.882	205438485	0.08898	PARD3B
2	rs12622755	SEQCA/CAUCASIAN/KS/R	0.57421403	0	205438485	0.08898	PARD3B
2	rs12622755	SEQSA/CAUCASIAN/KS/CD	0.624832005	0.861	205438485	0.08898	PARD3B
2	rs12622755	SEQSA/CAUCASIAN/KS/D	0.632398561	0.863	205438485	0.08898	PARD3B
2	rs12622755	SEQSA/CAUCASIAN/KS/R	0.770481084	0	205438485	0.08898	PARD3B
2	rs12622755	SEQC1/CAUCASIAN/OI/CD	0.728585091	1.096	205438485	0.08898	PARD3B
2	rs12622755	SEQC1/CAUCASIAN/OI/D	0.572857702	1.169	205438485	0.08898	PARD3B
2	rs12622755	SEQC1/CAUCASIAN/OI/R	1	0	205438485	0.08898	PARD3B
2	rs12622755	SEQS1/CAUCASIAN/OI/CD	0.346929613	0.772	205438485	0.08898	PARD3B
2	rs12622755	SEQS1/CAUCASIAN/OI/D	0.62243053	0.862	205438485	0.08898	PARD3B
2	rs12622755	SEQS1/CAUCASIAN/OI/R	0.042620633	0	205438485	0.08898	PARD3B
2	rs12622755	SEQCA/CAUCASIAN/OI/CD	0.64927601	1.111	205438485	0.08898	PARD3B
2	rs12622755	SEQCA/CAUCASIAN/OI/D	0.623072855	1.136	205438485	0.08898	PARD3B
2	rs12622755	SEQCA/CAUCASIAN/OI/R	1	0.791	205438485	0.08898	PARD3B
2	rs12622755	SEQSA/CAUCASIAN/OI/CD	0.633881188	0.899	205438485	0.08898	PARD3B
2	rs12622755	SEQSA/CAUCASIAN/OI/D	0.992680721	1.002	205438485	0.08898	PARD3B
2	rs12622755	SEQSA/CAUCASIAN/OI/R	0.028394341	0	205438485	0.08898	PARD3B
2	rs12622755	SEQC1/CAUCASIAN/PCP/CD	0.74833081	1.084	205438485	0.08898	PARD3B
