# Supplementary material for: GWATCH: a web platform for automated gene association discovery analysis
Source: Gigascience. 2014 Nov 5;3:18. doi: 10.1186/2047-217X-3-18 (PMC4220276; doi:10.1186/2047-217X-3-18)
Supplement: Additional file 3: Table S2 — List of SNP association statistical tests and patient counts for Study Group A. [file 2047-217X-3-18-S3.xlsx]

## Sheet: pat_Nos_mod_A.txt
Supplementary Table 2. List of SNP association statistical tests and patient counts for Study Group A.
Test No.	Test code	Test group	Test description	Test type	Test data/model	QAS meaning	Patient number	Event definition	Event number	Alternative event 1 definition	Alternative event 1 number	Alternative event 2 definition	Alternative event 2 number	Alternative event 3 definition	Alternative event 3 number	Alternative event 4 definition	Alternative event 4 number	Alternative event 5 definition	Alternative event 5 number
1	INF/CAUCASIAN/H/CD	Infection - categorical	Categorical dichotomous test for HIV infection in Caucasian population, codominant model	chi-square/permutation	categorical/multinomial	ez2-transformed correlation coefficient1	957	SC	703	HREU	254
2	INF/CAUCASIAN/H/D	Infection - categorical	Categorical dichotomous test for HIV infection in Caucasian population, dominant model	Fisher's exact	categorical/multinomial	odds ratio	957	SC	703	HREU	254
3	INF/CAUCASIAN/H/R	Infection - categorical	Categorical dichotomous test for HIV infection in Caucasian population, recessive model	Fisher's exact	categorical/multinomial	odds ratio	957	SC	703	HREU	254
4	PDCA2/CAUCASIAN/CD4/CD	Progression - categorical dichotomous	Categorical dichotomous test for CD4<200 in Caucasian population, codominant model	chi-square/permutation	categorical/multinomial	ez2-transformed correlation coefficient1	856	<8y	256	>8y	600
5	PDCAM/CAUCASIAN/CD4/CD	Progression - categorical multipoint	Categorical multipoint test for CD4<200 in Caucasian population, codominant model	chi-square/permutation	survival categorical/multinomial	ez2-transformed correlation coefficient1	713	<3.5y	85	3.5-7y	138	7-10y	71	10-13y	315	13-16y	77	>16y	27
6	PDCA2/CAUCASIAN/CD4/D	Progression - categorical dichotomous	Categorical dichotomous test for CD4<200 in Caucasian population, dominant model	Fisher's exact	survival categorical/multinomial	odds ratio	856	<8y	256	>8y	600
7	PDCAM/CAUCASIAN/CD4/D	Progression - categorical multipoint	Categorical multipoint test for CD4<200 in Caucasian population, dominant model	chi-square/permutation	survival categorical/multinomial	ez2-transformed correlation coefficient1	713	<3.5y	85	3.5-7y	138	7-10y	71	10-13y	315	13-16y	77	>16y	27
8	PDCA2/CAUCASIAN/CD4/R	Progression - categorical dichotomous	Categorical dichotomous test for CD4<200 in Caucasian population, recessive model	Fisher's exact	survival categorical/multinomial	odds ratio	856	<8y	256	>8y	600
9	PDCAM/CAUCASIAN/CD4/R	Progression - categorical multipoint	Categorical multipoint test for CD4<200 in Caucasian population, recessive model	chi-square/permutation	survival categorical/multinomial	ez2-transformed correlation coefficient1	713	<3.5y	85	3.5-7y	138	7-10y	71	10-13y	315	13-16y	77	>16y	27
10	PDCA2/CAUCASIAN/93/CD	Progression - categorical dichotomous	Categorical dichotomous test for AIDS-1993 in Caucasian population, codominant model	chi-square/permutation	survival categorical/multinomial	ez2-transformed correlation coefficient1	849	<8y	273	>8y	576
11	PDCAM/CAUCASIAN/93/CD	Progression - categorical multipoint	Categorical multipoint test for AIDS-1993 in Caucasian population, codominant model	chi-square/permutation	survival categorical/multinomial	ez2-transformed correlation coefficient1	705	<3.5y	91	3.5-7y	145	7-10y	75	10-13y	293	13-16y	75	>16y	26
12	PDCA2/CAUCASIAN/93/D	Progression - categorical dichotomous	Categorical dichotomous test for AIDS-1993 in Caucasian population, dominant model	Fisher's exact	survival categorical/multinomial	odds ratio	849	<8y	273	>8y	576
13	PDCAM/CAUCASIAN/93/D	Progression - categorical multipoint	Categorical multipoint test for AIDS-1993 in Caucasian population, dominant model	chi-square/permutation	survival categorical/multinomial	ez2-transformed correlation coefficient1	705	<3.5y	91	3.5-7y	145	7-10y	75	10-13y	293	13-16y	75	>16y	26
14	PDCA2/CAUCASIAN/93/R	Progression - categorical dichotomous	Categorical dichotomous test for AIDS-1993 in Caucasian population, recessive model	Fisher's exact	survival categorical/multinomial	odds ratio	849	<8y	273	>8y	576
15	PDCAM/CAUCASIAN/93/R	Progression - categorical multipoint	Categorical multipoint test for AIDS-1993 in Caucasian population, recessive model	chi-square/permutation	survival categorical/multinomial	ez2-transformed correlation coefficient1	705	<3.5y	91	3.5-7y	145	7-10y	75	10-13y	293	13-16y	75	>16y	26
16	PDCA2/CAUCASIAN/87/CD	Progression - categorical dichotomous	Categorical dichotomous test for AIDS-1987 in Caucasian population, codominant model	chi-square/permutation	survival categorical/multinomial	ez2-transformed correlation coefficient1	849	<10y	262	>10y	587
17	PDCAM/CAUCASIAN/87/CD	Progression - categorical multipoint	Categorical multipoint test for AIDS-1987 in Caucasian population, codominant model	chi-square/permutation	survival categorical/multinomial	ez2-transformed correlation coefficient1	849	<3.5y	41	3.5-7y	127	7-10y	94	10-13y	447	13-16y	91	>16y	49
18	PDCA2/CAUCASIAN/87/D	Progression - categorical dichotomous	Categorical dichotomous test for AIDS-1987 in Caucasian population, dominant model	Fisher's exact	survival categorical/multinomial	odds ratio	849	<10y	262	>10y	587
19	PDCAM/CAUCASIAN/87/D	Progression - categorical multipoint	Categorical multipoint test for AIDS-1987 in Caucasian population, dominant model	chi-square/permutation	survival categorical/multinomial	ez2-transformed correlation coefficient1	849	<3.5y	41	3.5-7y	127	7-10y	94	10-13y	447	13-16y	91	>16y	49
20	PDCA2/CAUCASIAN/87/R	Progression - categorical dichotomous	Categorical dichotomous test for AIDS-1987 in Caucasian population, recessive model	Fisher's exact	survival categorical/multinomial	odds ratio	849	<10y	262	>10y	587
21	PDCAM/CAUCASIAN/87/R	Progression - categorical multipoint	Categorical multipoint test for AIDS-1987 in Caucasian population, recessive model	chi-square/permutation	survival categorical/multinomial	ez2-transformed correlation coefficient1	849	<3.5y	41	3.5-7y	127	7-10y	94	10-13y	447	13-16y	91	>16y	49
22	PDCA2/CAUCASIAN/DTH/CD	Progression - categorical dichotomous	Categorical dichotomous test for death in Caucasian population, codominant model	chi-square/permutation	survival categorical/multinomial	ez2-transformed correlation coefficient1	420	<12y	208	>12y	212
23	PDCAM/CAUCASIAN/DTH/CD	Progression - categorical multipoint	Categorical multipoint test for death in Caucasian population, codominant model	chi-square/permutation	survival categorical/multinomial	ez2-transformed correlation coefficient1	858	<3.5y	15	3.5-7y	81	7-10y	83	10-13y	520	13-16y	99	>16y	60
24	PDCA2/CAUCASIAN/DTH/D	Progression - categorical dichotomous	Categorical dichotomous test for death in Caucasian population, dominant model	Fisher's exact	survival categorical/multinomial	odds ratio	420	<12y	208	>12y	212
25	PDCAM/CAUCASIAN/DTH/D	Progression - categorical multipoint	Categorical multipoint test for death in Caucasian population, dominant model	chi-square/permutation	survival categorical/multinomial	ez2-transformed correlation coefficient1	858	<3.5y	15	3.5-7y	81	7-10y	83	10-13y	520	13-16y	99	>16y	60
26	PDCA2/CAUCASIAN/DTH/R	Progression - categorical dichotomous	Categorical dichotomous test for death in Caucasian population, recessive model	Fisher's exact	survival categorical/multinomial	odds ratio	420	<12y	208	>12y	212
27	PDCAM/CAUCASIAN/DTH/R	Progression - categorical multipoint	Categorical multipoint test for death in Caucasian population, recessive model	chi-square/permutation	survival categorical/multinomial	ez2-transformed correlation coefficient1	858	<3.5y	15	3.5-7y	81	7-10y	83	10-13y	520	13-16y	99	>16y	60
28	PHAZ/CAUCASIAN/CD4/CD	Progression - survival	Survival test for CD4<200 in Caucasian population, codominant model	Likelihood ratio	survival/Cox's proportional hazards	relative hazard	671	CD4<200	330
29	PHAZ/CAUCASIAN/CD4/D	Progression - survival	Survival test for CD4<200 in Caucasian population, dominant model	Likelihood ratio	survival/Cox's proportional hazards	relative hazard	671	CD4<200	330
30	PHAZ/CAUCASIAN/CD4/R	Progression - survival	Survival test for CD4<200 in Caucasian population, recessive model	Likelihood ratio	survival/Cox's proportional hazards	relative hazard	671	CD4<200	330
31	PHAZ/CAUCASIAN/93/CD	Progression - survival	Survival test for AIDS-1993 in Caucasian population, codominant model	Likelihood ratio	survival/Cox's proportional hazards	relative hazard	671	AIDS-1993	346
32	PHAZ/CAUCASIAN/93/D	Progression - survival	Survival test for AIDS-1993 in Caucasian population, dominant model	Likelihood ratio	survival/Cox's proportional hazards	relative hazard	671	AIDS-1993	346
33	PHAZ/CAUCASIAN/93/R	Progression - survival	Survival test for AIDS-1993 in Caucasian population, recessive model	Likelihood ratio	survival/Cox's proportional hazards	relative hazard	671	AIDS-1993	346
34	PHAZ/CAUCASIAN/87/CD	Progression - survival	Survival test for AIDS-1987 in Caucasian population, codominant model	Likelihood ratio	survival/Cox's proportional hazards	relative hazard	703	AIDS-1987	310
35	PHAZ/CAUCASIAN/87/D	Progression - survival	Survival test for AIDS-1987 in Caucasian population, dominant model	Likelihood ratio	survival/Cox's proportional hazards	relative hazard	703	AIDS-1987	310
36	PHAZ/CAUCASIAN/87/R	Progression - survival	Survival test for AIDS-1987 in Caucasian population, recessive model	Likelihood ratio	survival/Cox's proportional hazards	relative hazard	703	AIDS-1987	310
37	PHAZ/CAUCASIAN/DTH/CD	Progression - survival	Survival test for death in Caucasian population, codominant model	Likelihood ratio	survival/Cox's proportional hazards	relative hazard	703	Death	231
38	PHAZ/CAUCASIAN/DTH/D	Progression - survival	Survival test for death in Caucasian population, dominant model	Likelihood ratio	survival/Cox's proportional hazards	relative hazard	703	Death	231
39	PHAZ/CAUCASIAN/DTH/R	Progression - survival	Survival test for death in Caucasian population, recessive model	Likelihood ratio	survival/Cox's proportional hazards	relative hazard	703	Death	231
40	PHAZ/GAY/CD4/CD	Progression - survival	Survival test for CD4<200 in homosexual population, codominant model	Likelihood ratio	survival/Cox's proportional hazards	relative hazard	516	CD4<200	245
41	PHAZ/GAY/CD4/D	Progression - survival	Survival test for CD4<200 in homosexual population, dominant model	Likelihood ratio	survival/Cox's proportional hazards	relative hazard	516	CD4<200	245
42	PHAZ/GAY/CD4/R	Progression - survival	Survival test for CD4<200 in homosexual population, recessive model	Likelihood ratio	survival/Cox's proportional hazards	relative hazard	516	CD4<200	245
43	PHAZ/GAY/93/CD	Progression - survival	Survival test for AIDS-1993 in homosexual population, codominant model	Likelihood ratio	survival/Cox's proportional hazards	relative hazard	516	AIDS-1993	258
44	PHAZ/GAY/93/D	Progression - survival	Survival test for AIDS-1993 in homosexual population, dominant model	Likelihood ratio	survival/Cox's proportional hazards	relative hazard	516	AIDS-1993	258
45	PHAZ/GAY/93/R	Progression - survival	Survival test for AIDS-1993 in homosexual population, recessive model	Likelihood ratio	survival/Cox's proportional hazards	relative hazard	516	AIDS-1993	258
46	PHAZ/GAY/87/CD	Progression - survival	Survival test for AIDS-1987 in homosexual population, codominant model	Likelihood ratio	survival/Cox's proportional hazards	relative hazard	521	AIDS-1987	233
47	PHAZ/GAY/87/D	Progression - survival	Survival test for AIDS-1987 in homosexual population, dominant model	Likelihood ratio	survival/Cox's proportional hazards	relative hazard	521	AIDS-1987	233
48	PHAZ/GAY/87/R	Progression - survival	Survival test for AIDS-1987 in homosexual population, recessive model	Likelihood ratio	survival/Cox's proportional hazards	relative hazard	521	AIDS-1987	233
49	PHAZ/GAY/DTH/CD	Progression - survival	Survival test for death in homosexual population, codominant model	Likelihood ratio	survival/Cox's proportional hazards	relative hazard	521	Death	167
50	PHAZ/GAY/DTH/D	Progression - survival	Survival test for death in homosexual population, dominant model	Likelihood ratio	survival/Cox's proportional hazards	relative hazard	521	Death	167
51	PHAZ/GAY/DTH/R	Progression - survival	Survival test for death in homosexual population, recessive model	Likelihood ratio	survival/Cox's proportional hazards	relative hazard	521	Death	167
52	PHAZ/MACS/CD4/CD	Progression - survival	Survival test for CD4<200 in MACS cohort, codominant model	Likelihood ratio	survival/Cox's proportional hazards	relative hazard	404	CD4<200	188
53	PHAZ/MACS/CD4/D	Progression - survival	Survival test for CD4<200 in MACS cohort, dominant model	Likelihood ratio	survival/Cox's proportional hazards	relative hazard	404	CD4<200	188
54	PHAZ/MACS/CD4/R	Progression - survival	Survival test for CD4<200 in MACS cohort, recessive model	Likelihood ratio	survival/Cox's proportional hazards	relative hazard	404	CD4<200	188
55	PHAZ/MACS/93/CD	Progression - survival	Survival test for AIDS-1993 in MACS cohort, codominant model	Likelihood ratio	survival/Cox's proportional hazards	relative hazard	404	AIDS-1993	198
56	PHAZ/MACS/93/D	Progression - survival	Survival test for AIDS-1993 in MACS cohort, dominant model	Likelihood ratio	survival/Cox's proportional hazards	relative hazard	404	AIDS-1993	198
57	PHAZ/MACS/93/R	Progression - survival	Survival test for AIDS-1993 in MACS cohort, recessive model	Likelihood ratio	survival/Cox's proportional hazards	relative hazard	404	AIDS-1993	198
58	PHAZ/MACS/87/CD	Progression - survival	Survival test for AIDS-1987 in MACS cohort, codominant model	Likelihood ratio	survival/Cox's proportional hazards	relative hazard	407	AIDS-1987	180
59	PHAZ/MACS/87/D	Progression - survival	Survival test for AIDS-1987 in MACS cohort, dominant model	Likelihood ratio	survival/Cox's proportional hazards	relative hazard	407	AIDS-1987	180
60	PHAZ/MACS/87/R	Progression - survival	Survival test for AIDS-1987 in MACS cohort, recessive model	Likelihood ratio	survival/Cox's proportional hazards	relative hazard	407	AIDS-1987	180
61	PHAZ/MACS/DTH/CD	Progression - survival	Survival test for death in MACS cohort, codominant model	Likelihood ratio	survival/Cox's proportional hazards	relative hazard	407	Death	130
62	PHAZ/MACS/DTH/D	Progression - survival	Survival test for death in MACS cohort, dominant model	Likelihood ratio	survival/Cox's proportional hazards	relative hazard	407	Death	130
63	PHAZ/MACS/DTH/R	Progression - survival	Survival test for death in MACS cohort, recessive model	Likelihood ratio	survival/Cox's proportional hazards	relative hazard	407	Death	130
64	PHAZ/HEM/CD4/CD	Progression - survival	Survival test for CD4<200 in hemophiliac population, codominant model	Likelihood ratio	survival/Cox's proportional hazards	relative hazard	141	CD4<200	81
65	PHAZ/HEM/CD4/D	Progression - survival	Survival test for CD4<200 in hemophiliac population, dominant model	Likelihood ratio	survival/Cox's proportional hazards	relative hazard	141	CD4<200	81
66	PHAZ/HEM/CD4/R	Progression - survival	Survival test for CD4<200 in hemophiliac population, recessive model	Likelihood ratio	survival/Cox's proportional hazards	relative hazard	141	CD4<200	81
67	PHAZ/HEM/93/CD	Progression - survival	Survival test for AIDS-1993 in hemophiliac population, codominant model	Likelihood ratio	survival/Cox's proportional hazards	relative hazard	141	AIDS-1993	84
68	PHAZ/HEM/93/D	Progression - survival	Survival test for AIDS-1993 in hemophiliac population, dominant model	Likelihood ratio	survival/Cox's proportional hazards	relative hazard	141	AIDS-1993	84
69	PHAZ/HEM/93/R	Progression - survival	Survival test for AIDS-1993 in hemophiliac population, recessive model	Likelihood ratio	survival/Cox's proportional hazards	relative hazard	141	AIDS-1993	84
70	PHAZ/HEM/87/CD	Progression - survival	Survival test for AIDS-1987 in hemophiliac population, codominant model	Likelihood ratio	survival/Cox's proportional hazards	relative hazard	166	AIDS-1987	74
71	PHAZ/HEM/87/D	Progression - survival	Survival test for AIDS-1987 in hemophiliac population, dominant model	Likelihood ratio	survival/Cox's proportional hazards	relative hazard	166	AIDS-1987	74
72	PHAZ/HEM/87/R	Progression - survival	Survival test for AIDS-1987 in hemophiliac population, recessive model	Likelihood ratio	survival/Cox's proportional hazards	relative hazard	166	AIDS-1987	74
73	PHAZ/HEM/DTH/CD	Progression - survival	Survival test for death in hemophiliac population, codominant model	Likelihood ratio	survival/Cox's proportional hazards	relative hazard	166	Death	61
74	PHAZ/HEM/DTH/D	Progression - survival	Survival test for death in hemophiliac population, dominant model	Likelihood ratio	survival/Cox's proportional hazards	relative hazard	166	Death	61
75	PHAZ/HEM/DTH/R	Progression - survival	Survival test for death in hemophiliac population, recessive model	Likelihood ratio	survival/Cox's proportional hazards	relative hazard	166	Death	61
76	SEQC1/CAUCASIAN/KS/CD	Sequelae - categorical first	Sequelae categorical test for 1st Kaposi's sarcoma in Caucasian population, codominant model	chi-square/permutation	survival categorical/multinomial	ez2-transformed correlation coefficient1	460	1st KS	84
77	SEQC1/CAUCASIAN/KS/D	Sequelae - categorical first	Sequelae categorical test for 1st Kaposi's sarcoma in Caucasian population, dominant model	Fisher's exact	survival categorical/multinomial	odds ratio	460	1st KS	84
78	SEQC1/CAUCASIAN/KS/R	Sequelae - categorical first	Sequelae categorical test for 1st Kaposi's sarcoma in Caucasian population, recessive model	Fisher's exact	survival categorical/multinomial	odds ratio	460	1st KS	84
79	SEQS1/CAUCASIAN/KS/CD	Sequelae - survival first	Sequelae survival test for 1st Kaposi's sarcoma in Caucasian population, codominant model	chi-square/permutation	survival/Cox's proportional hazards	relative hazard	309	1st KS	55
80	SEQS1/CAUCASIAN/KS/D	Sequelae - survival first	Sequelae survival test for 1st Kaposi's sarcoma in Caucasian population, dominant model	Fisher's exact	survival/Cox's proportional hazards	relative hazard	309	1st KS	55
81	SEQS1/CAUCASIAN/KS/R	Sequelae - survival first	Sequelae survival test for 1st Kaposi's sarcoma in Caucasian population, recessive model	Fisher's exact	survival/Cox's proportional hazards	relative hazard	309	1st KS	55
82	SEQCA/CAUCASIAN/KS/CD	Sequelae - categorical any	Sequelae categorical test for any Kaposi's sarcoma in Caucasian population, codominant model	chi-square/permutation	survival categorical/multinomial	ez2-transformed correlation coefficient1	461	Any KS	117
83	SEQCA/CAUCASIAN/KS/D	Sequelae - categorical any	Sequelae categorical test for any Kaposi's sarcoma in Caucasian population, dominant model	Fisher's exact	survival categorical/multinomial	odds ratio	461	Any KS	117
84	SEQCA/CAUCASIAN/KS/R	Sequelae - categorical any	Sequelae categorical test for any Kaposi's sarcoma in Caucasian population, recessive model	Fisher's exact	survival categorical/multinomial	odds ratio	461	Any KS	117
85	SEQSA/CAUCASIAN/KS/CD	Sequelae - survival any	Sequelae survival test for any Kaposi's sarcoma in Caucasian population, codominant model	chi-square/permutation	survival/Cox's proportional hazards	relative hazard	310	Any KS	80
86	SEQSA/CAUCASIAN/KS/D	Sequelae - survival any	Sequelae survival test for any Kaposi's sarcoma in Caucasian population, dominant model	Fisher's exact	survival/Cox's proportional hazards	relative hazard	310	Any KS	80
87	SEQSA/CAUCASIAN/KS/R	Sequelae - survival any	Sequelae survival test for any Kaposi's sarcoma in Caucasian population, recessive model	Fisher's exact	survival/Cox's proportional hazards	relative hazard	310	Any KS	80
88	SEQC1/CAUCASIAN/OI/CD	Sequelae - categorical first	Sequelae categorical test for 1st other opportunistic infections in Caucasian population, codominant model	chi-square/permutation	survival categorical/multinomial	ez2-transformed correlation coefficient1	460	1st OOI	108
89	SEQC1/CAUCASIAN/OI/D	Sequelae - categorical first	Sequelae categorical test for 1st other opportunistic infections in Caucasian population, dominant model	Fisher's exact	survival categorical/multinomial	odds ratio	460	1st OOI	108
90	SEQC1/CAUCASIAN/OI/R	Sequelae - categorical first	Sequelae categorical test for 1st other opportunistic infections in Caucasian population, recessive model	Fisher's exact	survival categorical/multinomial	odds ratio	460	1st OOI	108
91	SEQS1/CAUCASIAN/OI/CD	Sequelae - survival first	Sequelae survival test for 1st other opportunistic infections in Caucasian population, codominant model	chi-square/permutation	survival/Cox's proportional hazards	relative hazard	309	1st OOI	79
92	SEQS1/CAUCASIAN/OI/D	Sequelae - survival first	Sequelae survival test for 1st other opportunistic infections in Caucasian population, dominant model	Fisher's exact	survival/Cox's proportional hazards	relative hazard	309	1st OOI	79
93	SEQS1/CAUCASIAN/OI/R	Sequelae - survival first	Sequelae survival test for 1st other opportunistic infections in Caucasian population, recessive model	Fisher's exact	survival/Cox's proportional hazards	relative hazard	309	1st OOI	79
94	SEQCA/CAUCASIAN/OI/CD	Sequelae - categorical any	Sequelae categorical test for any other opportunistic infections in Caucasian population, codominant model	chi-square/permutation	survival categorical/multinomial	ez2-transformed correlation coefficient1	461	Any OOI	178
95	SEQCA/CAUCASIAN/OI/D	Sequelae - categorical any	Sequelae categorical test for any other opportunistic infections in Caucasian population, dominant model	Fisher's exact	survival categorical/multinomial	odds ratio	461	Any OOI	178
96	SEQCA/CAUCASIAN/OI/R	Sequelae - categorical any	Sequelae categorical test for any other opportunistic infections in Caucasian population, recessive model	Fisher's exact	survival categorical/multinomial	odds ratio	461	Any OOI	178
97	SEQSA/CAUCASIAN/OI/CD	Sequelae - survival any	Sequelae survival test for any other opportunistic infections in Caucasian population, codominant model	chi-square/permutation	survival/Cox's proportional hazards	relative hazard	306	Any OOI	123
98	SEQSA/CAUCASIAN/OI/D	Sequelae - survival any	Sequelae survival test for any other opportunistic infections in Caucasian population, dominant model	Fisher's exact	survival/Cox's proportional hazards	relative hazard	306	Any OOI	123
99	SEQSA/CAUCASIAN/OI/R	Sequelae - survival any	Sequelae survival test for any other opportunistic infections in Caucasian population, recessive model	Fisher's exact	survival/Cox's proportional hazards	relative hazard	306	Any OOI	123
100	SEQC1/CAUCASIAN/PCP/CD	Sequelae - categorical first	Sequelae categorical test for 1st Pneumocystis carnii pneumonia in Caucasian population, codominant model	chi-square/permutation	survival categorical/multinomial	ez2-transformed correlation coefficient1	460	1st PCP	130
101	SEQC1/CAUCASIAN/PCP/D	Sequelae - categorical first	Sequelae categorical test for 1st Pneumocystis carnii pneumonia in Caucasian population, dominant model	Fisher's exact	survival categorical/multinomial	odds ratio	460	1st PCP	130
102	SEQC1/CAUCASIAN/PCP/R	Sequelae - categorical first	Sequelae categorical test for 1st Pneumocystis carnii pneumonia in Caucasian population, recessive model	Fisher's exact	survival categorical/multinomial	odds ratio	460	1st PCP	130
103	SEQS1/CAUCASIAN/PCP/CD	Sequelae - survival first	Sequelae survival test for 1st Pneumocystis carnii pneumonia in Caucasian population, codominant model	chi-square/permutation	survival/Cox's proportional hazards	relative hazard	309	1st PCP	97
104	SEQS1/CAUCASIAN/PCP/D	Sequelae - survival first	Sequelae survival test for 1st Pneumocystis carnii pneumonia in Caucasian population, dominant model	Fisher's exact	survival/Cox's proportional hazards	relative hazard	309	1st PCP	97
105	SEQS1/CAUCASIAN/PCP/R	Sequelae - survival first	Sequelae survival test for 1st Pneumocystis carnii pneumonia in Caucasian population, recessive model	Fisher's exact	survival/Cox's proportional hazards	relative hazard	309	1st PCP	97
106	SEQCA/CAUCASIAN/PCP/CD	Sequelae - categorical any	Sequelae categorical test for any Pneumocystis carnii pneumonia in Caucasian population, codominant model	chi-square/permutation	survival categorical/multinomial	ez2-transformed correlation coefficient1	461	Any PCP	182
107	SEQCA/CAUCASIAN/PCP/D	Sequelae - categorical any	Sequelae categorical test for any Pneumocystis carnii pneumonia in Caucasian population, dominant model	Fisher's exact	survival categorical/multinomial	odds ratio	461	Any PCP	182
108	SEQCA/CAUCASIAN/PCP/R	Sequelae - categorical any	Sequelae categorical test for any Pneumocystis carnii pneumonia in Caucasian population, recessive model	Fisher's exact	survival categorical/multinomial	odds ratio	461	Any PCP	182
109	SEQSA/CAUCASIAN/PCP/CD	Sequelae - survival any	Sequelae survival test for any Pneumocystis carnii pneumonia in Caucasian population, codominant model	chi-square/permutation	survival/Cox's proportional hazards	relative hazard	310	Any PCP	135
110	SEQSA/CAUCASIAN/PCP/D	Sequelae - survival any	Sequelae survival test for any Pneumocystis carnii pneumonia in Caucasian population, dominant model	Fisher's exact	survival/Cox's proportional hazards	relative hazard	310	Any PCP	135
111	SEQSA/CAUCASIAN/PCP/R	Sequelae - survival any	Sequelae survival test for any Pneumocystis carnii pneumonia in Caucasian population, recessive model	Fisher's exact	survival/Cox's proportional hazards	relative hazard	310	Any PCP	135
112	HRTS/CAUCASIAN/S50/CD	HAART - survival	HAART outcome survival test for VL suppression below 50 in Caucasian population, codominant model	Likelihood ratio	survival/Cox's proportional hazards	relative hazard	398	VL<50	304
113	HRTS/CAUCASIAN/S50/D	HAART - survival	HAART outcome survival test for VL suppression below 50 in Caucasian population, dominant model	Likelihood ratio	survival/Cox's proportional hazards	relative hazard	398	VL<50	304
114	HRTS/CAUCASIAN/S50/R	HAART - survival	HAART outcome survival test for VL suppression below 50 in Caucasian population, recessive model	Likelihood ratio	survival/Cox's proportional hazards	relative hazard	398	VL<50	304
115	HRTS/CAUCASIAN/S200/CD	HAART - survival	HAART outcome survival test for VL suppression below 200 in Caucasian population, codominant model	Likelihood ratio	survival/Cox's proportional hazards	relative hazard	407	VL<200	340
116	HRTS/CAUCASIAN/S200/D	HAART - survival	HAART outcome survival test for VL suppression below 200 in Caucasian population, dominant model	Likelihood ratio	survival/Cox's proportional hazards	relative hazard	407	VL<200	340
117	HRTS/CAUCASIAN/S200/R	HAART - survival	HAART outcome survival test for VL suppression below 200 in Caucasian population, recessive model	Likelihood ratio	survival/Cox's proportional hazards	relative hazard	407	VL<200	340
118	HRTC/CAUCASIAN/S50/CD	HAART - categorical	HAART outcome categorical test for VL suppression below 50 in Caucasian population, codominant model	chi-square/permutation	survival categorical/multinomial	ez2-transformed correlation coefficient1	444	VL<50	334
119	HRTC/CAUCASIAN/S50/D	HAART - categorical	HAART outcome categorical test for VL suppression below 50 in Caucasian population, dominant model	Fisher's exact	survival categorical/multinomial	odds ratio	444	VL<50	334
120	HRTC/CAUCASIAN/S50/R	HAART - categorical	HAART outcome categorical test for VL suppression below 50 in Caucasian population, recessive model	Fisher's exact	survival categorical/multinomial	odds ratio	444	VL<50	334
121	HRTC/CAUCASIAN/S200/CD	HAART - categorical	HAART outcome categorical test for VL suppression below 200 in Caucasian population, codominant model	chi-square/permutation	survival categorical/multinomial	ez2-transformed correlation coefficient1	485	VL<200	394
122	HRTC/CAUCASIAN/S200/D	HAART - categorical	HAART outcome categorical test for VL suppression below 200 in Caucasian population, dominant model	Fisher's exact	survival categorical/multinomial	odds ratio	485	VL<200	394
123	HRTC/CAUCASIAN/S200/R	HAART - categorical	HAART outcome categorical test for VL suppression below 200 in Caucasian population, recessive model	Fisher's exact	survival categorical/multinomial	odds ratio	485	VL<200	394
Note:
1We designate (1+ρ)/(1-ρ) as ez2-transformation of correlation coefficient
