# Supplementary material for: GWATCH: a web platform for automated gene association discovery analysis
Source: Gigascience. 2014 Nov 5;3:18. doi: 10.1186/2047-217X-3-18 (PMC4220276; doi:10.1186/2047-217X-3-18)
Supplement: Additional file 4: Table S3 — List of SNP association statistical tests and patient counts for Study Group B. [file 2047-217X-3-18-S4.xlsx]

## Sheet: pat_Nos_mod_B.txt
Supplementary Table 3. List of SNP association statistical tests and patient counts for Study Group B.
Test No.	Test code	Test group	Test description	Test type	Test data/model	QAS meaning	Patient number	Event definition	Event number	Alternative event 1 definition	Alternative event 1 number	Alternative event 2 definition	Alternative event 2 number	Alternative event 3 definition	Alternative event 3 number	Alternative event 4 definition	Alternative event 4 number	Alternative event 5 definition	Alternative event 5 number
1	INF/CAUCASIAN/H/CD	Infection - categorical	Categorical dichotomous test for HIV infection in Caucasian population, SC vs. HREU, codominant model	chi-square/permutation	categorical/multinomial	ez2-transformed correlation coefficient3	1045	SC	755	HREU	290
2	INF/CAUCASIAN/H/D	Infection - categorical	Categorical dichotomous test for HIV infection in Caucasian population, SC vs. HREU, dominant model	Fisher's exact	categorical/multinomial	odds ratio	1045	SC	755	HREU	290
3	INF/CAUCASIAN/H/R	Infection - categorical	Categorical dichotomous test for HIV infection in Caucasian population, SC vs. HREU, recessive model	Fisher's exact	categorical/multinomial	odds ratio	1045	SC	755	HREU	290
4	INF/CAUCASIAN/N/CD	Infection - categorical	Categorical dichotomous test for HIV infection in Caucasian population, SC vs. HREU + OSN, codominant model	chi-square/permutation	categorical/multinomial	ez2-transformed correlation coefficient3	1393	SC	755	HREU + OSN	638
5	INF/CAUCASIAN/N/D	Infection - categorical	Categorical dichotomous test for HIV infection in Caucasian population, SC vs. HREU + OSN, dominant model	Fisher's exact	categorical/multinomial	odds ratio	1393	SC	755	HREU + OSN	638
6	INF/CAUCASIAN/N/R	Infection - categorical	Categorical dichotomous test for HIV infection in Caucasian population, SC vs. HREU + OSN, recessive model	Fisher's exact	categorical/multinomial	odds ratio	1393	SC	755	HREU + OSN	638
7	INF/CAUCASIAN/3/CD	Infection - categorical	Categorical multipoint test for HIV infection in Caucasian population, SC vs. HREU vs. OSN, codominant model	chi-square/permutation	categorical/multinomial	ez2-transformed correlation coefficient3	1393	SC	755	HREU	290	OSN	348
8	INF/CAUCASIAN/3/D	Infection - categorical	Categorical multipoint test for HIV infection in Caucasian population, SC vs. HREU vs. OSN, dominant model	chi-square/permutation	categorical/multinomial	ez2-transformed correlation coefficient3	1393	SC	755	HREU	290	OSN	348
9	INF/CAUCASIAN/3/R	Infection - categorical	Categorical multipoint test for HIV infection in Caucasian population, SC vs. HREU vs. OSN, recessive model	chi-square/permutation	categorical/multinomial	ez2-transformed correlation coefficient3	1393	SC	755	HREU	290	OSN	348
10	INF/CAUCASIAN/H/A1	Infection - categorical	Categorical dichotomous test for HIV infection in Caucasian population, SC vs. HREU, allelic model	Fisher's exact	categorical/multinomial	odds ratio	2090	SC	1510	HREU	580
11	INF/CAUCASIAN/N/A1	Infection - categorical	Categorical dichotomous test for HIV infection in Caucasian population, SC vs. HREU + OSN, allelic model	Fisher's exact	categorical/multinomial	odds ratio	2786	SC	1510	HREU + OSN	1276
12	INF/CAUCASIAN/3/A1	Infection - categorical	Categorical multipoint test for HIV infection in Caucasian population, SC vs. HREU vs. OSN, allelic model	chi-square/permutation	categorical/multinomial	ez2-transformed correlation coefficient3	2786	SC	1510	HREU	580	OSN	696
13	PDCA2/CAUCASIAN/CD4/CD	Progression - categorical dichotomous	Categorical dichotomous test for CD4<200 in Caucasian population, codominant model	chi-square/permutation	survival categorical/multinomial	ez2-transformed correlation coefficient3	981	<8y	264	>8y	717
14	PDCA2/CAUCASIAN/CD4/D	Progression - categorical dichotomous	Categorical dichotomous test for CD4<200 in Caucasian population, dominant model	Fisher's exact	survival categorical/multinomial	odds ratio	981	<8y	264	>8y	717
15	PDCA2/CAUCASIAN/CD4/R	Progression - categorical dichotomous	Categorical dichotomous test for CD4<200 in Caucasian population, recessive model	Fisher's exact	survival categorical/multinomial	odds ratio	981	<8y	264	>8y	717
16	PDCAM/CAUCASIAN/CD4/CD	Progression - categorical multipoint	Categorical multipoint test for CD4<200 in Caucasian population, codominant model	chi-square/permutation	survival categorical/multinomial	ez2-transformed correlation coefficient3	782	<3.5y	85	3.5-7y	143	7-10y	82	10-13y	363	13-16y	83	>16y	26
17	PDCAM/CAUCASIAN/CD4/D	Progression - categorical multipoint	Categorical multipoint test for CD4<200 in Caucasian population, dominant model	chi-square/permutation	survival categorical/multinomial	ez2-transformed correlation coefficient3	782	<3.5y	85	3.5-7y	143	7-10y	82	10-13y	363	13-16y	83	>16y	26
18	PDCAM/CAUCASIAN/CD4/R	Progression - categorical multipoint	Categorical multipoint test for CD4<200 in Caucasian population, recessive model	chi-square/permutation	survival categorical/multinomial	ez2-transformed correlation coefficient3	782	<3.5y	85	3.5-7y	143	7-10y	82	10-13y	363	13-16y	83	>16y	26
19	PDCA2/CAUCASIAN/93/CD	Progression - categorical dichotomous	Categorical dichotomous test for AIDS-1993 in Caucasian population, codominant model	chi-square/permutation	survival categorical/multinomial	ez2-transformed correlation coefficient3	969	<8y	282	>8y	687
20	PDCA2/CAUCASIAN/93/D	Progression - categorical dichotomous	Categorical dichotomous test for AIDS-1993 in Caucasian population, dominant model	Fisher's exact	survival categorical/multinomial	odds ratio	969	<8y	282	>8y	687
21	PDCA2/CAUCASIAN/93/R	Progression - categorical dichotomous	Categorical dichotomous test for AIDS-1993 in Caucasian population, recessive model	Fisher's exact	survival categorical/multinomial	odds ratio	969	<8y	282	>8y	687
22	PDCAM/CAUCASIAN/93/CD	Progression - categorical multipoint	Categorical multipoint test for AIDS-1993 in Caucasian population, codominant model	chi-square/permutation	survival categorical/multinomial	ez2-transformed correlation coefficient3	772	<3.5y	92	3.5-7y	150	7-10y	86	10-13y	338	13-16y	81	>16y	25
23	PDCAM/CAUCASIAN/93/D	Progression - categorical multipoint	Categorical multipoint test for AIDS-1993 in Caucasian population, dominant model	chi-square/permutation	survival categorical/multinomial	ez2-transformed correlation coefficient3	772	<3.5y	92	3.5-7y	150	7-10y	86	10-13y	338	13-16y	81	>16y	25
24	PDCAM/CAUCASIAN/93/R	Progression - categorical multipoint	Categorical multipoint test for AIDS-1993 in Caucasian population, recessive model	chi-square/permutation	survival categorical/multinomial	ez2-transformed correlation coefficient3	772	<3.5y	92	3.5-7y	150	7-10y	86	10-13y	338	13-16y	81	>16y	25
25	PDCA2/CAUCASIAN/87/CD	Progression - categorical dichotomous	Categorical dichotomous test for AIDS-1987 in Caucasian population, codominant model	chi-square/permutation	survival categorical/multinomial	ez2-transformed correlation coefficient3	1060	<10y	270	>10y	790
26	PDCA2/CAUCASIAN/87/D	Progression - categorical dichotomous	Categorical dichotomous test for AIDS-1987 in Caucasian population, dominant model	Fisher's exact	survival categorical/multinomial	odds ratio	1060	<10y	270	>10y	790
27	PDCA2/CAUCASIAN/87/R	Progression - categorical dichotomous	Categorical dichotomous test for AIDS-1987 in Caucasian population, recessive model	Fisher's exact	survival categorical/multinomial	odds ratio	1060	<10y	270	>10y	790
28	PDCAM/CAUCASIAN/87/CD	Progression - categorical multipoint	Categorical multipoint test for AIDS-1987 in Caucasian population, codominant model	chi-square/permutation	survival categorical/multinomial	ez2-transformed correlation coefficient3	1060	<3.5y	42	3.5-7y	132	7-10y	96	10-13y	628	13-16y	114	>16y	48
29	PDCAM/CAUCASIAN/87/D	Progression - categorical multipoint	Categorical multipoint test for AIDS-1987 in Caucasian population, dominant model	chi-square/permutation	survival categorical/multinomial	ez2-transformed correlation coefficient3	1060	<3.5y	42	3.5-7y	132	7-10y	96	10-13y	628	13-16y	114	>16y	48
30	PDCAM/CAUCASIAN/87/R	Progression - categorical multipoint	Categorical multipoint test for AIDS-1987 in Caucasian population, recessive model	chi-square/permutation	survival categorical/multinomial	ez2-transformed correlation coefficient3	1060	<3.5y	42	3.5-7y	132	7-10y	96	10-13y	628	13-16y	114	>16y	48
31	PDCA2/CAUCASIAN/DTH/CD	Progression - categorical dichotomous	Categorical dichotomous test for death in Caucasian population, codominant model	chi-square/permutation	survival categorical/multinomial	ez2-transformed correlation coefficient3	498	<12y	218	>12y	280
32	PDCA2/CAUCASIAN/DTH/D	Progression - categorical dichotomous	Categorical dichotomous test for death in Caucasian population, dominant model	Fisher's exact	survival categorical/multinomial	odds ratio	498	<12y	218	>12y	280
33	PDCA2/CAUCASIAN/DTH/R	Progression - categorical dichotomous	Categorical dichotomous test for death in Caucasian population, recessive model	Fisher's exact	survival categorical/multinomial	odds ratio	498	<12y	218	>12y	280
34	PDCAM/CAUCASIAN/DTH/CD	Progression - categorical multipoint	Categorical multipoint test for death in Caucasian population, codominant model	chi-square/permutation	survival categorical/multinomial	ez2-transformed correlation coefficient3	1154	<3.5y	15	3.5-7y	83	7-10y	88	10-13y	780	13-16y	127	>16y	61
35	PDCAM/CAUCASIAN/DTH/D	Progression - categorical multipoint	Categorical multipoint test for death in Caucasian population, dominant model	chi-square/permutation	survival categorical/multinomial	ez2-transformed correlation coefficient3	1154	<3.5y	15	3.5-7y	83	7-10y	88	10-13y	780	13-16y	127	>16y	61
36	PDCAM/CAUCASIAN/DTH/R	Progression - categorical multipoint	Categorical multipoint test for death in Caucasian population, recessive model	chi-square/permutation	survival categorical/multinomial	ez2-transformed correlation coefficient3	1154	<3.5y	15	3.5-7y	83	7-10y	88	10-13y	780	13-16y	127	>16y	61
37	PHAZ/CAUCASIAN/CD4/CD	Progression - survival	Survival test for CD4<200 in Caucasian population, codominant model	Likelihood ratio	survival/Cox's proportional hazards	relative hazard	712	CD4<200	351
38	PHAZ/CAUCASIAN/CD4/D	Progression - survival	Survival test for CD4<200 in Caucasian population, dominant model	Likelihood ratio	survival/Cox's proportional hazards	relative hazard	712	CD4<200	351
39	PHAZ/CAUCASIAN/CD4/R	Progression - survival	Survival test for CD4<200 in Caucasian population, recessive model	Likelihood ratio	survival/Cox's proportional hazards	relative hazard	712	CD4<200	351
40	PHAZ/CAUCASIAN/93/CD	Progression - survival	Survival test for AIDS-1993 in Caucasian population, codominant model	Likelihood ratio	survival/Cox's proportional hazards	relative hazard	712	AIDS-1993	368
41	PHAZ/CAUCASIAN/93/D	Progression - survival	Survival test for AIDS-1993 in Caucasian population, dominant model	Likelihood ratio	survival/Cox's proportional hazards	relative hazard	712	AIDS-1993	368
42	PHAZ/CAUCASIAN/93/R	Progression - survival	Survival test for AIDS-1993 in Caucasian population, recessive model	Likelihood ratio	survival/Cox's proportional hazards	relative hazard	712	AIDS-1993	368
43	PHAZ/CAUCASIAN/87/CD	Progression - survival	Survival test for AIDS-1987 in Caucasian population, codominant model	Likelihood ratio	survival/Cox's proportional hazards	relative hazard	755	AIDS-1987	326
44	PHAZ/CAUCASIAN/87/D	Progression - survival	Survival test for AIDS-1987 in Caucasian population, dominant model	Likelihood ratio	survival/Cox's proportional hazards	relative hazard	755	AIDS-1987	326
45	PHAZ/CAUCASIAN/87/R	Progression - survival	Survival test for AIDS-1987 in Caucasian population, recessive model	Likelihood ratio	survival/Cox's proportional hazards	relative hazard	755	AIDS-1987	326
46	PHAZ/CAUCASIAN/DTH/CD	Progression - survival	Survival test for death in Caucasian population, codominant model	Likelihood ratio	survival/Cox's proportional hazards	relative hazard	755	Death	244
47	PHAZ/CAUCASIAN/DTH/D	Progression - survival	Survival test for death in Caucasian population, dominant model	Likelihood ratio	survival/Cox's proportional hazards	relative hazard	755	Death	244
48	PHAZ/CAUCASIAN/DTH/R	Progression - survival	Survival test for death in Caucasian population, recessive model	Likelihood ratio	survival/Cox's proportional hazards	relative hazard	755	Death	244
49	PHAZ/GAY/CD4/CD	Progression - survival	Survival test for CD4<200 in homosexual population, codominant model	Likelihood ratio	survival/Cox's proportional hazards	relative hazard	515	CD4<200	244
50	PHAZ/GAY/CD4/D	Progression - survival	Survival test for CD4<200 in homosexual population, dominant model	Likelihood ratio	survival/Cox's proportional hazards	relative hazard	515	CD4<200	244
51	PHAZ/GAY/CD4/R	Progression - survival	Survival test for CD4<200 in homosexual population, recessive model	Likelihood ratio	survival/Cox's proportional hazards	relative hazard	515	CD4<200	244
52	PHAZ/GAY/93/CD	Progression - survival	Survival test for AIDS-1993 in homosexual population, codominant model	Likelihood ratio	survival/Cox's proportional hazards	relative hazard	515	AIDS-1993	257
53	PHAZ/GAY/93/D	Progression - survival	Survival test for AIDS-1993 in homosexual population, dominant model	Likelihood ratio	survival/Cox's proportional hazards	relative hazard	515	AIDS-1993	257
54	PHAZ/GAY/93/R	Progression - survival	Survival test for AIDS-1993 in homosexual population, recessive model	Likelihood ratio	survival/Cox's proportional hazards	relative hazard	515	AIDS-1993	257
55	PHAZ/GAY/87/CD	Progression - survival	Survival test for AIDS-1987 in homosexual population, codominant model	Likelihood ratio	survival/Cox's proportional hazards	relative hazard	520	AIDS-1987	232
56	PHAZ/GAY/87/D	Progression - survival	Survival test for AIDS-1987 in homosexual population, dominant model	Likelihood ratio	survival/Cox's proportional hazards	relative hazard	520	AIDS-1987	232
57	PHAZ/GAY/87/R	Progression - survival	Survival test for AIDS-1987 in homosexual population, recessive model	Likelihood ratio	survival/Cox's proportional hazards	relative hazard	520	AIDS-1987	232
58	PHAZ/GAY/DTH/CD	Progression - survival	Survival test for death in homosexual population, codominant model	Likelihood ratio	survival/Cox's proportional hazards	relative hazard	520	Death	167
59	PHAZ/GAY/DTH/D	Progression - survival	Survival test for death in homosexual population, dominant model	Likelihood ratio	survival/Cox's proportional hazards	relative hazard	520	Death	167
60	PHAZ/GAY/DTH/R	Progression - survival	Survival test for death in homosexual population, recessive model	Likelihood ratio	survival/Cox's proportional hazards	relative hazard	520	Death	167
61	PHAZ/MACS/CD4/CD	Progression - survival	Survival test for CD4<200 in MACS cohort, codominant model	Likelihood ratio	survival/Cox's proportional hazards	relative hazard	402	CD4<200	186
62	PHAZ/MACS/CD4/D	Progression - survival	Survival test for CD4<200 in MACS cohort, dominant model	Likelihood ratio	survival/Cox's proportional hazards	relative hazard	402	CD4<200	186
63	PHAZ/MACS/CD4/R	Progression - survival	Survival test for CD4<200 in MACS cohort, recessive model	Likelihood ratio	survival/Cox's proportional hazards	relative hazard	402	CD4<200	186
64	PHAZ/MACS/93/CD	Progression - survival	Survival test for AIDS-1993 in MACS cohort, codominant model	Likelihood ratio	survival/Cox's proportional hazards	relative hazard	402	AIDS-1993	196
65	PHAZ/MACS/93/D	Progression - survival	Survival test for AIDS-1993 in MACS cohort, dominant model	Likelihood ratio	survival/Cox's proportional hazards	relative hazard	402	AIDS-1993	196
66	PHAZ/MACS/93/R	Progression - survival	Survival test for AIDS-1993 in MACS cohort, recessive model	Likelihood ratio	survival/Cox's proportional hazards	relative hazard	402	AIDS-1993	196
67	PHAZ/MACS/87/CD	Progression - survival	Survival test for AIDS-1987 in MACS cohort, codominant model	Likelihood ratio	survival/Cox's proportional hazards	relative hazard	405	AIDS-1987	178
68	PHAZ/MACS/87/D	Progression - survival	Survival test for AIDS-1987 in MACS cohort, dominant model	Likelihood ratio	survival/Cox's proportional hazards	relative hazard	405	AIDS-1987	178
69	PHAZ/MACS/87/R	Progression - survival	Survival test for AIDS-1987 in MACS cohort, recessive model	Likelihood ratio	survival/Cox's proportional hazards	relative hazard	405	AIDS-1987	178
70	PHAZ/MACS/DTH/CD	Progression - survival	Survival test for death in MACS cohort, codominant model	Likelihood ratio	survival/Cox's proportional hazards	relative hazard	405	Death	129
71	PHAZ/MACS/DTH/D	Progression - survival	Survival test for death in MACS cohort, dominant model	Likelihood ratio	survival/Cox's proportional hazards	relative hazard	405	Death	129
72	PHAZ/MACS/DTH/R	Progression - survival	Survival test for death in MACS cohort, recessive model	Likelihood ratio	survival/Cox's proportional hazards	relative hazard	405	Death	129
73	PHAZ/HEM/CD4/CD	Progression - survival	Survival test for CD4<200 in hemophiliac population, codominant model	Likelihood ratio	survival/Cox's proportional hazards	relative hazard	183	CD4<200	103
74	PHAZ/HEM/CD4/D	Progression - survival	Survival test for CD4<200 in hemophiliac population, dominant model	Likelihood ratio	survival/Cox's proportional hazards	relative hazard	183	CD4<200	103
75	PHAZ/HEM/CD4/R	Progression - survival	Survival test for CD4<200 in hemophiliac population, recessive model	Likelihood ratio	survival/Cox's proportional hazards	relative hazard	183	CD4<200	103
76	PHAZ/HEM/93/CD	Progression - survival	Survival test for AIDS-1993 in hemophiliac population, codominant model	Likelihood ratio	survival/Cox's proportional hazards	relative hazard	183	AIDS-1993	107
77	PHAZ/HEM/93/D	Progression - survival	Survival test for AIDS-1993 in hemophiliac population, dominant model	Likelihood ratio	survival/Cox's proportional hazards	relative hazard	183	AIDS-1993	107
78	PHAZ/HEM/93/R	Progression - survival	Survival test for AIDS-1993 in hemophiliac population, recessive model	Likelihood ratio	survival/Cox's proportional hazards	relative hazard	183	AIDS-1993	107
79	PHAZ/HEM/87/CD	Progression - survival	Survival test for AIDS-1987 in hemophiliac population, codominant model	Likelihood ratio	survival/Cox's proportional hazards	relative hazard	219	AIDS-1987	91
80	PHAZ/HEM/87/D	Progression - survival	Survival test for AIDS-1987 in hemophiliac population, dominant model	Likelihood ratio	survival/Cox's proportional hazards	relative hazard	219	AIDS-1987	91
81	PHAZ/HEM/87/R	Progression - survival	Survival test for AIDS-1987 in hemophiliac population, recessive model	Likelihood ratio	survival/Cox's proportional hazards	relative hazard	219	AIDS-1987	91
82	PHAZ/HEM/DTH/CD	Progression - survival	Survival test for death in hemophiliac population, codominant model	Likelihood ratio	survival/Cox's proportional hazards	relative hazard	219	Death	74
83	PHAZ/HEM/DTH/D	Progression - survival	Survival test for death in hemophiliac population, dominant model	Likelihood ratio	survival/Cox's proportional hazards	relative hazard	219	Death	74
84	PHAZ/HEM/DTH/R	Progression - survival	Survival test for death in hemophiliac population, recessive model	Likelihood ratio	survival/Cox's proportional hazards	relative hazard	219	Death	74
85	SEQCA/CAUCASIAN/CM/CD	Sequelae - categorical any	Sequelae categorical test for any cytomegalovirus infection in Caucasian population, codominant model	chi-square/permutation	survival categorical/multinomial	ez2-transformed correlation coefficient3	1334	Any CMV	350
86	SEQCA/CAUCASIAN/CM/D	Sequelae - categorical any	Sequelae categorical test for any cytomegalovirus infection in Caucasian population, dominant model	Fisher's exact	survival categorical/multinomial	odds ratio	1334	Any CMV	350
87	SEQCA/CAUCASIAN/CM/R	Sequelae - categorical any	Sequelae categorical test for any cytomegalovirus infection in Caucasian population, recessive model	Fisher's exact	survival categorical/multinomial	odds ratio	1334	Any CMV	350
88	SEQCA/CAUCASIAN/KS/CD	Sequelae - categorical any	Sequelae categorical test for any Kaposi's sarcoma in Caucasian population, codominant model	chi-square/permutation	survival categorical/multinomial	ez2-transformed correlation coefficient3	1334	Any KS	405
89	SEQCA/CAUCASIAN/KS/D	Sequelae - categorical any	Sequelae categorical test for any Kaposi's sarcoma in Caucasian population, dominant model	Fisher's exact	survival categorical/multinomial	odds ratio	1334	Any KS	405
90	SEQCA/CAUCASIAN/KS/R	Sequelae - categorical any	Sequelae categorical test for any Kaposi's sarcoma in Caucasian population, recessive model	Fisher's exact	survival categorical/multinomial	odds ratio	1334	Any KS	405
91	SEQC1/CAUCASIAN/KS/CD	Sequelae - categorical first	Sequelae categorical test for 1st Kaposi's sarcoma in Caucasian population, codominant model	chi-square/permutation	survival categorical/multinomial	ez2-transformed correlation coefficient3	1334	1st KS	261
92	SEQC1/CAUCASIAN/KS/D	Sequelae - categorical first	Sequelae categorical test for 1st Kaposi's sarcoma in Caucasian population, dominant model	Fisher's exact	survival categorical/multinomial	odds ratio	1334	1st KS	261
93	SEQC1/CAUCASIAN/KS/R	Sequelae - categorical first	Sequelae categorical test for 1st Kaposi's sarcoma in Caucasian population, recessive model	Fisher's exact	survival categorical/multinomial	odds ratio	1334	1st KS	261
94	SEQCA/CAUCASIAN/LY/CD	Sequelae - categorical any	Sequelae categorical test for any lymphoma in Caucasian population, codominant model	chi-square/permutation	survival categorical/multinomial	ez2-transformed correlation coefficient3	1334	Any lymphoma	164
95	SEQCA/CAUCASIAN/LY/D	Sequelae - categorical any	Sequelae categorical test for any lymphoma in Caucasian population, dominant model	Fisher's exact	survival categorical/multinomial	odds ratio	1334	Any lymphoma	164
96	SEQCA/CAUCASIAN/LY/R	Sequelae - categorical any	Sequelae categorical test for any lymphoma in Caucasian population, recessive model	Fisher's exact	survival categorical/multinomial	odds ratio	1334	Any lymphoma	164
97	SEQCA/CAUCASIAN/MYC/CD	Sequelae - categorical any	Sequelae categorical test for any mycobacterial infection in Caucasian population, codominant model	chi-square/permutation	survival categorical/multinomial	ez2-transformed correlation coefficient3	1334	Any MB	303
98	SEQCA/CAUCASIAN/MYC/D	Sequelae - categorical any	Sequelae categorical test for any mycobacterial infection in Caucasian population, dominant model	Fisher's exact	survival categorical/multinomial	odds ratio	1334	Any MB	303
99	SEQCA/CAUCASIAN/MYC/R	Sequelae - categorical any	Sequelae categorical test for any mycobacterial infection in Caucasian population, recessive model	Fisher's exact	survival categorical/multinomial	odds ratio	1334	Any MB	303
100	SEQCA/CAUCASIAN/OI/CD	Sequelae - categorical any	Sequelae categorical test for any other opportunistic infections in Caucasian population, codominant model	chi-square/permutation	survival categorical/multinomial	ez2-transformed correlation coefficient3	1334	Any OOI	516
101	SEQCA/CAUCASIAN/OI/D	Sequelae - categorical any	Sequelae categorical test for any other opportunistic infections in Caucasian population, dominant model	Fisher's exact	survival categorical/multinomial	odds ratio	1334	Any OOI	516
102	SEQCA/CAUCASIAN/OI/R	Sequelae - categorical any	Sequelae categorical test for any other opportunistic infections in Caucasian population, recessive model	Fisher's exact	survival categorical/multinomial	odds ratio	1334	Any OOI	516
103	SEQC1/CAUCASIAN/OI/CD	Sequelae - categorical first	Sequelae categorical test for 1st other opportunistic infections in Caucasian population, codominant model	chi-square/permutation	survival categorical/multinomial	ez2-transformed correlation coefficient3	1334	1st OOI	296
104	SEQC1/CAUCASIAN/OI/D	Sequelae - categorical first	Sequelae categorical test for 1st other opportunistic infections in Caucasian population, dominant model	Fisher's exact	survival categorical/multinomial	odds ratio	1334	1st OOI	296
105	SEQC1/CAUCASIAN/OI/R	Sequelae - categorical first	Sequelae categorical test for 1st other opportunistic infections in Caucasian population, recessive model	Fisher's exact	survival categorical/multinomial	odds ratio	1334	1st OOI	296
106	SEQCA/CAUCASIAN/PCP/CD	Sequelae - categorical any	Sequelae categorical test for any Pneumocystis carnii pneumonia in Caucasian population, codominant model	chi-square/permutation	survival categorical/multinomial	ez2-transformed correlation coefficient3	1334	Any PCP	584
107	SEQCA/CAUCASIAN/PCP/D	Sequelae - categorical any	Sequelae categorical test for any Pneumocystis carnii pneumonia in Caucasian population, dominant model	Fisher's exact	survival categorical/multinomial	odds ratio	1334	Any PCP	584
108	SEQCA/CAUCASIAN/PCP/R	Sequelae - categorical any	Sequelae categorical test for any Pneumocystis carnii pneumonia in Caucasian population, recessive model	Fisher's exact	survival categorical/multinomial	odds ratio	1334	Any PCP	584
109	SEQC1/CAUCASIAN/PCP/CD	Sequelae - categorical first	Sequelae categorical test for 1st Pneumocystis carnii pneumonia in Caucasian population, codominant model	chi-square/permutation	survival categorical/multinomial	ez2-transformed correlation coefficient3	1334	1st PCP	410
110	SEQC1/CAUCASIAN/PCP/D	Sequelae - categorical first	Sequelae categorical test for 1st Pneumocystis carnii pneumonia in Caucasian population, dominant model	Fisher's exact	survival categorical/multinomial	odds ratio	1334	1st PCP	410
111	SEQC1/CAUCASIAN/PCP/R	Sequelae - categorical first	Sequelae categorical test for 1st Pneumocystis carnii pneumonia in Caucasian population, recessive model	Fisher's exact	survival categorical/multinomial	odds ratio	1334	1st PCP	410
112	SEQSA/CAUCASIAN/MYC/CD	Sequelae - survival any	Sequelae survival test for any mycobacterial infection in Caucasian population, codominant model	chi-square/permutation	survival/Cox's proportional hazards	relative hazard	325	Any MB	-
113	SEQSA/CAUCASIAN/MYC/D	Sequelae - survival any	Sequelae survival test for any mycobacterial infection in Caucasian population, dominant model	Fisher's exact	survival/Cox's proportional hazards	relative hazard	325	Any MB	-
114	SEQSA/CAUCASIAN/MYC/R	Sequelae - survival any	Sequelae survival test for any mycobacterial infection in Caucasian population, recessive model	Fisher's exact	survival/Cox's proportional hazards	relative hazard	325	Any MB	-
115	SEQSA/CAUCASIAN/PCP/CD	Sequelae - survival any	Sequelae survival test for any Pneumocystis carnii pneumonia in Caucasian population, codominant model	chi-square/permutation	survival/Cox's proportional hazards	relative hazard	325	Any PCP	133
116	SEQSA/CAUCASIAN/PCP/D	Sequelae - survival any	Sequelae survival test for any Pneumocystis carnii pneumonia in Caucasian population, dominant model	Fisher's exact	survival/Cox's proportional hazards	relative hazard	325	Any PCP	133
117	SEQSA/CAUCASIAN/PCP/R	Sequelae - survival any	Sequelae survival test for any Pneumocystis carnii pneumonia in Caucasian population, recessive model	Fisher's exact	survival/Cox's proportional hazards	relative hazard	325	Any PCP	133
118	SEQCA/LSO/CM/CD2	Sequelae - categorical any	Sequelae categorical test for any cytomegalovirus infection in LSOCA cohort, codominant model	chi-square/permutation	survival categorical/multinomial	ez2-transformed correlation coefficient3	476	Any CMV	156
119	SEQCA/LSO/CM/D2	Sequelae - categorical any	Sequelae categorical test for any cytomegalovirus infection in LSOCA cohort, dominant model	Fisher's exact	survival categorical/multinomial	odds ratio	476	Any CMV	156
120	SEQCA/LSO/CM/R2	Sequelae - categorical any	Sequelae categorical test for any cytomegalovirus infection in LSOCA cohort, recessive model	Fisher's exact	survival categorical/multinomial	odds ratio	476	Any CMV	156
121	SEQCA/LSO/KS/CD2	Sequelae - categorical any	Sequelae categorical test for any Kaposi's sarcoma in LSOCA cohort, codominant model	chi-square/permutation	survival categorical/multinomial	ez2-transformed correlation coefficient3	476	Any KS	74
122	SEQCA/LSO/KS/D2	Sequelae - categorical any	Sequelae categorical test for any Kaposi's sarcoma in LSOCA cohort, dominant model	Fisher's exact	survival categorical/multinomial	odds ratio	476	Any KS	74
123	SEQCA/LSO/KS/R2	Sequelae - categorical any	Sequelae categorical test for any Kaposi's sarcoma in LSOCA cohort, recessive model	Fisher's exact	survival categorical/multinomial	odds ratio	476	Any KS	74
124	SEQCA/LSO/PCP/CD2	Sequelae - categorical any	Sequelae categorical test for any Pneumocystis carnii pneumonia in LSOCA cohort, codominant model	chi-square/permutation	survival categorical/multinomial	ez2-transformed correlation coefficient3	476	Any PCP	212
125	SEQCA/LSO/PCP/D2	Sequelae - categorical any	Sequelae categorical test for any Pneumocystis carnii pneumonia in LSOCA cohort, dominant model	Fisher's exact	survival categorical/multinomial	odds ratio	476	Any PCP	212
126	SEQCA/LSO/PCP/R2	Sequelae - categorical any	Sequelae categorical test for any Pneumocystis carnii pneumonia in LSOCA cohort, recessive model	Fisher's exact	survival categorical/multinomial	odds ratio	476	Any PCP	212
127	SEQCA/LSO/MYC/CD2	Sequelae - categorical any	Sequelae categorical test for any mycobacterial infection in LSOCA cohort, codominant model	chi-square/permutation	survival categorical/multinomial	ez2-transformed correlation coefficient3	476	Any MB	71
128	SEQCA/LSO/MYC/D2	Sequelae - categorical any	Sequelae categorical test for any mycobacterial infection in LSOCA cohort, dominant model	Fisher's exact	survival categorical/multinomial	odds ratio	476	Any MB	71
129	SEQCA/LSO/MYC/R2	Sequelae - categorical any	Sequelae categorical test for any mycobacterial infection in LSOCA cohort, recessive model	Fisher's exact	survival categorical/multinomial	odds ratio	476	Any MB	71
130	SEQCA/LSO/OI/CD2	Sequelae - categorical any	Sequelae categorical test for any other opportunistic infections in LSOCA cohort, codominant model	chi-square/permutation	survival categorical/multinomial	ez2-transformed correlation coefficient3	476	Any OOI	227
131	SEQCA/LSO/OI/D2	Sequelae - categorical any	Sequelae categorical test for any other opportunistic infections in LSOCA cohort, dominant model	Fisher's exact	survival categorical/multinomial	odds ratio	476	Any OOI	227
132	SEQCA/LSO/OI/R2	Sequelae - categorical any	Sequelae categorical test for any other opportunistic infections in LSOCA cohort, recessive model	Fisher's exact	survival categorical/multinomial	odds ratio	476	Any OOI	227
133	HRTS/CAUCASIAN/S50/CD	HAART - survival	HAART outcome survival test for VL suppression below 50 in Caucasian population, codominant model	Likelihood ratio	survival/Cox's proportional hazards	relative hazard	382	VL<50	294
134	HRTS/CAUCASIAN/S50/D	HAART - survival	HAART outcome survival test for VL suppression below 50 in Caucasian population, dominant model	Likelihood ratio	survival/Cox's proportional hazards	relative hazard	382	VL<50	294
135	HRTS/CAUCASIAN/S50/R	HAART - survival	HAART outcome survival test for VL suppression below 50 in Caucasian population, recessive model	Likelihood ratio	survival/Cox's proportional hazards	relative hazard	382	VL<50	294
136	HRTS/CAUCASIAN/S200/CD	HAART - survival	HAART outcome survival test for VL suppression below 200 in Caucasian population, codominant model	Likelihood ratio	survival/Cox's proportional hazards	relative hazard	386	VL<200	326
137	HRTS/CAUCASIAN/S200/D	HAART - survival	HAART outcome survival test for VL suppression below 200 in Caucasian population, dominant model	Likelihood ratio	survival/Cox's proportional hazards	relative hazard	386	VL<200	326
138	HRTS/CAUCASIAN/S200/R	HAART - survival	HAART outcome survival test for VL suppression below 200 in Caucasian population, recessive model	Likelihood ratio	survival/Cox's proportional hazards	relative hazard	386	VL<200	326
139	HRTS/HOMER/SU/CD2	HAART - survival	HAART outcome survival test for VL suppression below 400 in HOMER cohort, codominant model	Likelihood ratio	survival/Cox's proportional hazards	relative hazard	748	VL<400	669
140	HRTS/HOMER/SU/D2	HAART - survival	HAART outcome survival test for VL suppression below 400 in HOMER cohort, dominant model	Likelihood ratio	survival/Cox's proportional hazards	relative hazard	748	VL<400	669
141	HRTS/HOMER/SU/R2	HAART - survival	HAART outcome survival test for VL suppression below 400 in HOMER cohort, recessive model	Likelihood ratio	survival/Cox's proportional hazards	relative hazard	748	VL<400	669
142	HRTS/HOMER/RBND/CD2	HAART - survival	HAART outcome survival test for VL rebound after suppression in HOMER cohort, codominant model	Likelihood ratio	survival/Cox's proportional hazards	relative hazard	648	Rebound	346
143	HRTS/HOMER/RBND/D2	HAART - survival	HAART outcome survival test for VL rebound after suppression in HOMER cohort, dominant model	Likelihood ratio	survival/Cox's proportional hazards	relative hazard	648	Rebound	346
144	HRTS/HOMER/RBND/R2	HAART - survival	HAART outcome survival test for VL rebound after suppression in HOMER cohort, recessive model	Likelihood ratio	survival/Cox's proportional hazards	relative hazard	648	Rebound	346
Notes:
1In tests for allelic model (tests ##10-12) number of chromosomes is given as patient number and event numbers
2Patients from LSOCA and HOMER cohorts were used in only one group of tests (SEQCA for LSOCA and HRTS for HOMER), so their numbers are not included in any other test, such as infection, progression etc.
3We designate (1+ρ)/(1-ρ) as ez2-transformation of correlation coefficient
