# Supplementary material for: GWATCH: a web platform for automated gene association discovery analysis
Source: Gigascience. 2014 Nov 5;3:18. doi: 10.1186/2047-217X-3-18 (PMC4220276; doi:10.1186/2047-217X-3-18)
Supplement: Additional file 5: Table S4 — List of SNP association statistical tests and patient counts for Study Group C. [file 2047-217X-3-18-S5.xlsx]

## Sheet: pat_Nos_mod_C.txt
Supplementary Table 4. List of SNP association statistical tests and patient counts for Study Group C.
Test No.	Test code	Test group	Test description	Test type	Test data/model	QAS meaning	Patient number	Event definition	Event number	Alternative event 1 definition	Alternative event 1 number	Alternative event 2 definition	Alternative event 2 number
1	INF/African American/H/CD	Infection - categorical	Categorical dichotomous test for HIV infection in African American population, SC vs. HREU, codominant model	chi-square/permutation	categorical/multinomial	ez2-transformed correlation coefficient2	436	SC	288	HREU	148
2	INF/African American/H/D	Infection - categorical	Categorical dichotomous test for HIV infection in African American population, SC vs. HREU, dominant model	Fisher's exact	categorical/multinomial	odds ratio	436	SC	288	HREU	148
3	INF/African American/H/R	Infection - categorical	Categorical dichotomous test for HIV infection in African American population, SC vs. HREU, recessive model	Fisher's exact	categorical/multinomial	odds ratio	436	SC	288	HREU	148
4	INF/African American/N/CD	Infection - categorical	Categorical dichotomous test for HIV infection in African American population, SC vs. HREU + OSN, codominant model	chi-square/permutation	categorical/multinomial	ez2-transformed correlation coefficient2	703	SC	288	HREU + OSN	415
5	INF/African American/N/D	Infection - categorical	Categorical dichotomous test for HIV infection in African American population, SC vs. HREU + OSN, dominant model	Fisher's exact	categorical/multinomial	odds ratio	703	SC	288	HREU + OSN	415
6	INF/African American/N/R	Infection - categorical	Categorical dichotomous test for HIV infection in African American population, SC vs. HREU + OSN, recessive model	Fisher's exact	categorical/multinomial	odds ratio	703	SC	288	HREU + OSN	415
7	INF/African American/3/CD	Infection - categorical	Categorical multipoint test for HIV infection in African American population, SC vs. HREU vs. OSN, codominant model	chi-square/permutation	categorical/multinomial	ez2-transformed correlation coefficient2	703	SC	288	HREU	148	OSN	267
8	INF/African American/3/D	Infection - categorical	Categorical multipoint test for HIV infection in African American population, SC vs. HREU vs. OSN, dominant model	chi-square/permutation	categorical/multinomial	ez2-transformed correlation coefficient2	703	SC	288	HREU	148	OSN	267
9	INF/African American/3/R	Infection - categorical	Categorical multipoint test for HIV infection in African American population, SC vs. HREU vs. OSN, recessive model	chi-square/permutation	categorical/multinomial	ez2-transformed correlation coefficient2	703	SC	288	HREU	148	OSN	267
10	INF/African American/H/A1	Infection - categorical	Categorical dichotomous test for HIV infection in African American population, SC vs. HREU, allelic model	Fisher's exact	categorical/multinomial	odds ratio	872	SC	576	HREU	296
11	INF/African American/N/A1	Infection - categorical	Categorical dichotomous test for HIV infection in African American population, SC vs. HREU + OSN, allelic model	chi-square/permutation	categorical/multinomial	odds ratio	1406	SC	576	HREU + OSN	830
12	INF/African American/3/A1	Infection - categorical	Categorical multipoint test for HIV infection in African American population, SC vs. HREU vs. OSN, allelic model	chi-square/permutation	categorical/multinomial	ez2-transformed correlation coefficient2	1406	SC	576	HREU	296	OSN	534
13	PDCA2/African American/CD4/CD	Progression - categorical dichotomous	Categorical dichotomous test for CD4<200 in African American population, codominant model	chi-square/permutation	survival categorical/multinomial	ez2-transformed correlation coefficient2	458
14	PDCA2/African American/CD4/D	Progression - categorical dichotomous	Categorical dichotomous test for CD4<200 in African American population, dominant model	Fisher's exact	survival categorical/multinomial	odds ratio	458
15	PDCA2/African American/CD4/R	Progression - categorical dichotomous	Categorical dichotomous test for CD4<200 in African American population, recessive model	Fisher's exact	survival categorical/multinomial	odds ratio	458
16	PDCAM/African American/CD4/CD	Progression - categorical multipoint	Categorical multipoint test for CD4<200 in African American population, codominant model	chi-square/permutation	survival categorical/multinomial	ez2-transformed correlation coefficient2	458
17	PDCAM/African American/CD4/D	Progression - categorical multipoint	Categorical multipoint test for CD4<200 in African American population, dominant model	chi-square/permutation	survival categorical/multinomial	ez2-transformed correlation coefficient2	458
18	PDCAM/African American/CD4/R	Progression - categorical multipoint	Categorical multipoint test for CD4<200 in African American population, recessive model	chi-square/permutation	survival categorical/multinomial	ez2-transformed correlation coefficient2	458
19	PDCA2/African American/93/CD	Progression - categorical dichotomous	Categorical dichotomous test for AIDS-1993 in African American population, codominant model	chi-square/permutation	survival categorical/multinomial	ez2-transformed correlation coefficient2	458
20	PDCA2/African American/93/D	Progression - categorical dichotomous	Categorical dichotomous test for AIDS-1993 in African American population, dominant model	Fisher's exact	survival categorical/multinomial	odds ratio	458
21	PDCA2/African American/93/R	Progression - categorical dichotomous	Categorical dichotomous test for AIDS-1993 in African American population, recessive model	Fisher's exact	survival categorical/multinomial	odds ratio	458
22	PDCAM/African American/93/CD	Progression - categorical multipoint	Categorical multipoint test for AIDS-1993 in African American population, codominant model	chi-square/permutation	survival categorical/multinomial	ez2-transformed correlation coefficient2	458
23	PDCAM/African American/93/D	Progression - categorical multipoint	Categorical multipoint test for AIDS-1993 in African American population, dominant model	chi-square/permutation	survival categorical/multinomial	ez2-transformed correlation coefficient2	458
24	PDCAM/African American/93/R	Progression - categorical multipoint	Categorical multipoint test for AIDS-1993 in African American population, recessive model	chi-square/permutation	survival categorical/multinomial	ez2-transformed correlation coefficient2	458
25	PDCA2/African American/87/CD	Progression - categorical dichotomous	Categorical dichotomous test for AIDS-1987 in African American population, codominant model	chi-square/permutation	survival categorical/multinomial	ez2-transformed correlation coefficient2	458
26	PDCA2/African American/87/D	Progression - categorical dichotomous	Categorical dichotomous test for AIDS-1987 in African American population, dominant model	Fisher's exact	survival categorical/multinomial	odds ratio	458
27	PDCA2/African American/87/R	Progression - categorical dichotomous	Categorical dichotomous test for AIDS-1987 in African American population, recessive model	Fisher's exact	survival categorical/multinomial	odds ratio	458
28	PDCAM/African American/87/CD	Progression - categorical multipoint	Categorical multipoint test for AIDS-1987 in African American population, codominant model	chi-square/permutation	survival categorical/multinomial	ez2-transformed correlation coefficient2	458
29	PDCAM/African American/87/D	Progression - categorical multipoint	Categorical multipoint test for AIDS-1987 in African American population, dominant model	chi-square/permutation	survival categorical/multinomial	ez2-transformed correlation coefficient2	458
30	PDCAM/African American/87/R	Progression - categorical multipoint	Categorical multipoint test for AIDS-1987 in African American population, recessive model	chi-square/permutation	survival categorical/multinomial	ez2-transformed correlation coefficient2	458
31	PDCA2/African American/DTH/CD	Progression - categorical dichotomous	Categorical dichotomous test for death in African American population, codominant model	chi-square/permutation	survival categorical/multinomial	ez2-transformed correlation coefficient2	458
32	PDCA2/African American/DTH/D	Progression - categorical dichotomous	Categorical dichotomous test for death in African American population, dominant model	Fisher's exact	survival categorical/multinomial	odds ratio	458
33	PDCA2/African American/DTH/R	Progression - categorical dichotomous	Categorical dichotomous test for death in African American population, recessive model	Fisher's exact	survival categorical/multinomial	odds ratio	458
34	PDCAM/African American/DTH/CD	Progression - categorical multipoint	Categorical multipoint test for death in African American population, codominant model	chi-square/permutation	survival categorical/multinomial	ez2-transformed correlation coefficient2	458
35	PDCAM/African American/DTH/D	Progression - categorical multipoint	Categorical multipoint test for death in African American population, dominant model	chi-square/permutation	survival categorical/multinomial	ez2-transformed correlation coefficient2	458
36	PDCAM/African American/DTH/R	Progression - categorical multipoint	Categorical multipoint test for death in African American population, recessive model	chi-square/permutation	survival categorical/multinomial	ez2-transformed correlation coefficient2	458
37	PHAZ/African American/CD4/CD	Progression - survival	Survival test for CD4<200 in African American population, codominant model	Likelihood ratio	survival/Cox's proportional hazards	relative hazard	288
38	PHAZ/African American/CD4/D	Progression - survival	Survival test for CD4<200 in African American population, dominant model	Likelihood ratio	survival/Cox's proportional hazards	relative hazard	288
39	PHAZ/African American/CD4/R	Progression - survival	Survival test for CD4<200 in African American population, recessive model	Likelihood ratio	survival/Cox's proportional hazards	relative hazard	288
40	PHAZ/African American/93/CD	Progression - survival	Survival test for AIDS-1993 in African American population, codominant model	Likelihood ratio	survival/Cox's proportional hazards	relative hazard	288
41	PHAZ/African American/93/D	Progression - survival	Survival test for AIDS-1993 in African American population, dominant model	Likelihood ratio	survival/Cox's proportional hazards	relative hazard	288
42	PHAZ/African American/93/R	Progression - survival	Survival test for AIDS-1993 in African American population, recessive model	Likelihood ratio	survival/Cox's proportional hazards	relative hazard	288
43	PHAZ/African American/87/CD	Progression - survival	Survival test for AIDS-1987 in African American population, codominant model	Likelihood ratio	survival/Cox's proportional hazards	relative hazard	288
44	PHAZ/African American/87/D	Progression - survival	Survival test for AIDS-1987 in African American population, dominant model	Likelihood ratio	survival/Cox's proportional hazards	relative hazard	288
45	PHAZ/African American/87/R	Progression - survival	Survival test for AIDS-1987 in African American population, recessive model	Likelihood ratio	survival/Cox's proportional hazards	relative hazard	288
46	PHAZ/African American/DTH/CD	Progression - survival	Survival test for death in African American population, codominant model	Likelihood ratio	survival/Cox's proportional hazards	relative hazard	288
47	PHAZ/African American/DTH/D	Progression - survival	Survival test for death in African American population, dominant model	Likelihood ratio	survival/Cox's proportional hazards	relative hazard	288
48	PHAZ/African American/DTH/R	Progression - survival	Survival test for death in African American population, recessive model	Likelihood ratio	survival/Cox's proportional hazards	relative hazard	288
49	PHAZ/ALIVE/CD4/CD	Progression - survival	Survival test for CD4<200 in ALIVE cohort, codominant model	Likelihood ratio	survival/Cox's proportional hazards	relative hazard	232
50	PHAZ/ALIVE/CD4/D	Progression - survival	Survival test for CD4<200 in ALIVE cohort, dominant model	Likelihood ratio	survival/Cox's proportional hazards	relative hazard	232
51	PHAZ/ALIVE/CD4/R	Progression - survival	Survival test for CD4<200 in ALIVE cohort, recessive model	Likelihood ratio	survival/Cox's proportional hazards	relative hazard	232
52	PHAZ/ALIVE/93/CD	Progression - survival	Survival test for AIDS-1993 in ALIVE cohort, codominant model	Likelihood ratio	survival/Cox's proportional hazards	relative hazard	232
53	PHAZ/ALIVE/93/D	Progression - survival	Survival test for AIDS-1993 in ALIVE cohort, dominant model	Likelihood ratio	survival/Cox's proportional hazards	relative hazard	232
54	PHAZ/ALIVE/93/R	Progression - survival	Survival test for AIDS-1993 in ALIVE cohort, recessive model	Likelihood ratio	survival/Cox's proportional hazards	relative hazard	232
55	PHAZ/ALIVE/87/CD	Progression - survival	Survival test for AIDS-1987 in ALIVE cohort, codominant model	Likelihood ratio	survival/Cox's proportional hazards	relative hazard	232
56	PHAZ/ALIVE/87/D	Progression - survival	Survival test for AIDS-1987 in ALIVE cohort, dominant model	Likelihood ratio	survival/Cox's proportional hazards	relative hazard	232
57	PHAZ/ALIVE/87/R	Progression - survival	Survival test for AIDS-1987 in ALIVE cohort, recessive model	Likelihood ratio	survival/Cox's proportional hazards	relative hazard	232
58	PHAZ/ALIVE/DTH/CD	Progression - survival	Survival test for death in ALIVE cohort, codominant model	Likelihood ratio	survival/Cox's proportional hazards	relative hazard	232
59	PHAZ/ALIVE/DTH/D	Progression - survival	Survival test for death in ALIVE cohort, dominant model	Likelihood ratio	survival/Cox's proportional hazards	relative hazard	232
60	PHAZ/ALIVE/DTH/R	Progression - survival	Survival test for death in ALIVE cohort, recessive model	Likelihood ratio	survival/Cox's proportional hazards	relative hazard	232
Notes:
1In tests for allelic model (tests ##10-12) number of chromosomes is given as patient number and event numbers
2We designate (1+ρ)/(1-ρ) as ez2-transformation of correlation coefficient
