# Supplementary material for: GWATCH: a web platform for automated gene association discovery analysis
Source: Gigascience. 2014 Nov 5;3:18. doi: 10.1186/2047-217X-3-18 (PMC4220276; doi:10.1186/2047-217X-3-18)
Supplement: Additional file 6: Table S5 — Summary of SNP association tests performed for each Study Group. [file 2047-217X-3-18-S6.xlsx]

## Sheet: Sheet1
Supplementary Table 5. Summary of SNP association tests performed for each Study Group.
Genetic hypothesis	Test type	Number of tests and details for each group
		Group A		Group B		Group C
		Number of tests	Details	Number of tests	Details	Number of tests	Details
I. Infection	Ia. Infection - categorical	3	1 comparison (SC vs. HREU)	12	3 comparisons (SC vs. HREU, SC vs. HREU+OSN, SC vs. HREU vs. OSN)	12	3 comparisons (SC vs. HREU, SC vs. HREU+OSN, SC vs. HREU vs. OSN)
			x 3 modes (CD, D, R)		x 4 modes (CD, D, R, A)		x 4 modes (CD, D, R, A)
II. Progression	IIa. Progression - categorical dichotomous	12	4 outcomes (CD4<200, AIDS-1993, AIDS-1987, death)	12	4 outcomes (CD4<200, AIDS-1993, AIDS-1987, death)	12	4 outcomes (CD4<200, AIDS-1993, AIDS-1987, death)
			x 3 modes (CD, D, R)		x 3 modes (CD, D, R)		x 3 modes (CD, D, R)
	IIb. Progression - categorical multipoint	12	4 outcomes (CD4<200, AIDS-1993, AIDS-1987, death)	12	4 outcomes (CD4<200, AIDS-1993, AIDS-1987, death)	12	4 outcomes (CD4<200, AIDS-1993, AIDS-1987, death)
			x 3 modes (CD, D, R)		x 3 modes (CD, D, R)		x 3 modes (CD, D, R)
	IIc. Progression - survival	48	4 outcomes (CD4<200, AIDS-1993, AIDS-1987, death)	48	4 outcomes (CD4<200, AIDS-1993, AIDS-1987, death)	24	4 outcomes (CD4<200, AIDS-1993, AIDS-1987, death)
			x 3 modes (CD, D, R)		x 3 modes (CD, D, R)		x 3 modes (CD, D, R)
			x 4 populations (EA, homosexuals, MACS, hemophiliacs)		x 4 populations (EA, homosexuals, MACS, hemophiliacs)		x 2 populations (African American, ALIVE)
III. Sequelae	IIIa. Sequelae - categorical first	9	3 AIDS defining conditions (KS, OI, PCP)	9	3 AIDS defining conditions (KS, OI, PCP)	-
			x 3 modes (CD, D, R)		x 3 modes (CD, D, R)
	IIIb. Sequelae - survival first	9	3 AIDS defining conditions (KS, OI, PCP)	-		-
			x 3 modes (CD, D, R)
	IIIc. Sequelae - categorical any	9	3 AIDS defining conditions (KS, OI, PCP)	33	5/6 AIDS defining conditions (KS, OI, PCP, CM, MYC and only for EA population LY)	-
			x 3 modes (CD, D, R)		x 3 modes (CD, D, R)
					x 2 populations (EA, LSOCA)
	IIId. Sequelae - survival any	9	3 AIDS defining conditions (KS, OI, PCP)	6	2 AIDS defining conditions (MYC, PCP)	-
			x 3 modes (CD, D, R)		x 3 modes (CD, D, R)
IV. HAART	IVa. HAART - categorical	6	2 outcomes (suppression to VL<50, suppression to VL<200)	-		-
			x 3 modes (CD, D, R)
	IVb. HAART - survival	6	2 outcomes (suppression to VL<50, suppression to VL<200)	12	2 outcomes:	-
			x 3 modes (CD, D, R)		EA population: suppression to VL<50, suppression to VL<200;
					HOMER population: suppression to VL<400, rebound after suppression
					x 3 modes (CD, D, R)
					x 2 populations (EA, HOMER)
Total		123		144		60
