# Supplementary material for: GWATCH: a web platform for automated gene association discovery analysis
Source: Gigascience. 2014 Nov 5;3:18. doi: 10.1186/2047-217X-3-18 (PMC4220276; doi:10.1186/2047-217X-3-18)
Supplement: Additional file 7: Figure S5 — TRAX PAGE, 2 page summary or all test results for a single SNP for a study group (e.g. p-values and QASs for HIV infection, AIDS progression using categorical and survival tests, AIDS sequelae, and HAART outcomes can be viewed and compared). TRAX PAGE can be generated de novo for any SNP of interest by placing mouse tip over a significant tower/block in the HIGHWAY and selecting the TRAX PAGE option from the data window that appears (SNPs for which TRAX REPORT is available do not have separate TRAX PAGE option in data window since TRAX REPORT includes TRAX PAGE content). [file 2047-217X-3-18-S7.xlsx]

## Sheet: genes-snps (1).xls
Supplementary Table 6. List of 641 SNPs within 241 human genes that were assessed to replicate the GWAS associations for Study Groups A-C.
No.	Chromosome	SNP	Coordinate	MAF	Gene 1	Gene 2	Group A	Group B	Group C
1	1	rs1801131-1	11854476	0.31525	MTHFR		+	+	+
2	1	rs1801133-1	11856378	0.32697	MTHFR		+	+	+
3	1	rs3397-1	12267292	0.36758	TNFRSF1B		+	+	-
4	1	rs12130664-1	21332812	0.40684	EIF4G3		+	+	-
5	1	rs4654732-1	21337313	0.32663	EIF4G3		+	+	-
6	1	rs1049644-1	22149183	0.2473	LDLRAD2	HSPG2	+	+	-
7	1	rs2635121-1	79361755	0.03673	ELTD1		+	+	-
8	1	rs10494056-1	107547919	0			+	+	-
9	1	rs4118325-1	107577832	0.1903			+	+	-
10	1	rs2476601-1	114377568	0.09815	PTPN22		+	+	+
11	1	rs2814778-1	159174683	0.00964	DARC		+	+	+
12	1	rs12075-1	159175354	0.41844	DARC		+	+	+
13	1	rs13962-1	159175527	0.1518	DARC		+	+	+
14	1	rs1801274-1	161479745	0.48272	FCGR2A		+	+	+
15	1	rs10800098-1	165409095	0.06503	RXRG		+	+	-
16	1	rs1736557-1	171080080	0.07419	FMO3		+	+	+
17	1	rs10797666-1	181018799	0.26792	MR1		+	+	-
18	1	rs9242-1	206637395	0.45647	SRGAP2		+	+	+
19	1	rs1539243-1	206647787	0.17692	IKBKE		+	+	+
20	1	rs2297542-1	206652427	0.00128	IKBKE		+	+	+
21	1	rs944769-1	206692077	0.47814	RASSF5		+	+	+
22	1	rs11589-1	206761938	0.27052	RASSF5	EIF2D	+	+	+
23	1	rs1129431-1	206821595	0.00303	DYRK3		+	+	+
24	1	rs1129432-1	206821729	0.00085	DYRK3		+	+	+
25	1	rs13208-1	206828162	0.38306	DYRK3		+	+	+
26	1	rs1130514-1	206906474	0	MAPKAPK2		+	+	+
27	1	rs6687786-1	206941220	0.00022	IL10		+	+	+
28	1	rs6697497-1	206941463	0.00043	IL10		+	+	+
29	1	rs3024498-1	206941529	0.26087	IL10		+	+	+
30	1	rs3024510-1	206941636	0.00118	IL10		+	+	+
31	1	rs9282739-1	206941654	0.00126	IL10		+	+	+
32	1	rs3024496-1	206941864	0.47737	IL10		+	+	+
33	1	rs3024509-1	206943297	0.06104	IL10		+	+	+
34	1	rs3024494-1	206943351	0.00022	IL10		+	+	+
35	1	rs1878672-1	206943713	0.44728	IL10		+	+	+
36	1	rs1518111-1	206944645	0.40785	IL10		-	-	+
37	1	rs3024506-1	206944659	0.00125	IL10		+	+	+
38	1	rs1518110-1	206944861	0.22059	IL10		+	+	+
39	1	rs5743625-1	206946115	0			+	+	+
40	1	rs3024489-1	206946244	0			+	+	+
41	1	rs1800872-1	206946407	0			+	+	+
42	1	rs1800895-1	206946472	0			+	+	+
43	1	rs1800871-1	206946634	0			+	+	+
44	1	rs5743624-1	206947304	0			+	+	+
45	1	rs5743623-1	206947571	0			+	+	+
46	1	rs6693899-1	206948553	0			+	+	+
47	1	rs6703630-1	206948639	0			+	+	+
48	1	rs1800890-1	206949365	0			+	+	+
49	1	rs2243155-1	207005977	0.00042	IL19		+	+	+
50	1	rs2243156-1	207006214	0.07774	IL19		+	+	+
51	1	rs2243158-1	207007641	0.08249	IL19		+	+	+
52	1	rs2243161-1	207008097	0.00127	IL19		+	+	+
53	1	rs2243164-1	207008566	0.00168	IL19		+	+	+
54	1	rs2243168-1	207009388	0.08157	IL19		+	+	+
55	1	rs2073186-1	207010626	0.23045	IL19		+	+	+
56	1	rs2073185-1	207010728	0.1169	IL19		+	+	+
57	1	rs2243176-1	207012444	0.13814	IL19		+	+	+
58	1	rs2243191-1	207015957	0.20545	IL19		+	+	+
59	1	rs1713239-1	207037475	0			+	+	+
60	1	rs1400986-1	207038686	0			+	+	+
61	1	rs3024517-1	207040253	0.18019	IL20		+	+	+
62	1	rs2981573-1	207040577	0.2037	IL20		+	+	+
63	1	rs2232360-1	207040659	0.2005	IL20		+	+	+
64	1	rs1109461-1	207041803	0.00487	IL20		+	+	+
65	1	rs3093426-1	207073474	0.00542	IL24		+	+	+
66	1	rs1150258-1	207074905	0	IL24		+	+	+
67	1	rs188334-1	207079615	0.44625	FAIM3		+	+	+
68	1	rs291102-1	207106478	0.07886	PIGR		+	+	+
69	1	rs2275531-1	207109116	0.4412	PIGR		+	+	+
70	1	rs1890865-1	207152756	0			+	+	+
71	1	rs1890866-1	207162896	0			+	+	+
72	1	rs10877-1	207192180	0.21404	C1orf116		+	+	+
73	1	rs2054779-1	207222686	0	YOD1		+	+	+
74	1	rs2236580-1	214026324	0.32854	PROX1-AS1		+	+	-
75	1	rs6540809-1	214118343	0.41964	PROX1-AS1		+	+	+
76	1	rs1431978-1	214152590	0.11534	PROX1-AS1		+	+	-
77	1	rs340877-1	214157246	0.45641	PROX1-AS1	PROX1	+	+	-
78	1	rs340874-1	214159256	0.46981	PROX1-AS1	PROX1	+	+	-
79	1	rs340839-1	214161820	0.47785	PROX1		+	+	-
80	1	rs4655314-1	214167508	0.18147	PROX1	PROX1-IT1	+	+	-
81	1	rs3767848-1	214173840	0.25246	PROX1		+	+	-
82	1	rs3754138-1	214179972	0.25875	PROX1		+	+	-
83	1	rs3767844-1	214180721	0.28054	PROX1		+	+	+
84	2	rs2001863-1	18390599	0	KCNS3		-	-	+
85	2	rs1050567-1	61705663	0	XPO1		-	+	-
86	2	rs1992765-1	61751333	0.39328	XPO1		+	+	+
87	2	rs11677744-1	62193438	0.1788	COMMD1		+	+	+
88	2	rs6755858-1	62197878	0.09222	COMMD1		+	+	+
89	2	rs10174013-1	62220444	0.01844	COMMD1		+	+	+
90	2	rs2122382-1	62326484	0.29612	COMMD1	AC018462.2	+	+	+
91	2	rs733517-1	62366688	0.32857	COMMD1	AC018462.2	+	+	+
92	2	rs921319-1	62367720	0.32768	COMMD1	AC018462.2	+	+	-
93	2	rs10208940-1	68733389	0.13791	APLF		+	+	+
94	2	rs732258-1	79518553	0	CTNNA2		-	-	+
95	2	rs959929-1	100078326	0.27353	REV1		-	-	+
96	2	rs2310300-1	103049074	0.49891	IL18RAP		+	+	-
97	2	rs1020064-1	105897740	0.24117	TGFBRAP1		+	+	-
98	2	rs2734871-1	136869873	0			-	+	-
99	2	rs2228014-1	136873084	0.04497	CXCR4		+	+	+
100	2	rs9973445-1	136878616	0			+	+	+
101	2	rs12691874-1	136880474	0			+	+	+
102	2	rs4954564-1	136895508	0			+	+	-
103	2	rs953387-1	136907170	0			+	+	+
104	2	rs2289993-1	179979930	0.15677	SESTD1		+	+	-
105	2	rs155141-1	182317202	0.1204			+	+	-
106	2	rs1449263-1	182319301	0			+	+	-
107	2	rs2305588-1	182347072	0.20541	ITGA4		+	+	+
108	2	rs155107-1	182351780	0.23629	ITGA4		+	+	-
109	2	rs2305586-1	182360182	0.1099	ITGA4		+	+	-
110	2	rs1349197-1	182372151	0.32535	ITGA4		+	+	-
111	2	rs1551031-1	182381549	0.43272	ITGA4		+	+	+
112	2	rs1047307-1	182401752	0.33804	CERKL		+	+	-
113	2	rs11568350-1	190430096	0.04326	SLC40A1		-	+	+
114	2	rs1879877-1	204570000	0			+	+	-
115	2	rs3181098-1	204570378	0			+	+	-
116	2	rs12693993-1	204595597	0.43075	CD28		+	+	-
117	2	rs3181113-1	204601910	0.04421	CD28		+	+	-
118	2	rs5742909-1	204732347	0.09021			+	+	-
119	2	rs11884476-1	206318593	0.06052	PARD3B		+	+	-
120	2	rs16858811-1	219029843	0.03987	CXCR1		+	+	-
121	2	rs6741742-1	225245601	0.15495	FAM124B		+	+	+
122	2	rs3948464-1	231050715	0.12672	SP110		+	+	+
123	2	rs10204525-1	242792321	0.1006	PDCD1		+	+	-
124	2	rs6605259-1	242792851	0.0006	PDCD1		+	+	-
125	2	rs2227981-1	242793273	0.40904	PDCD1		+	+	-
126	2	rs2227982-1	242793433	0.01156	PDCD1		+	+	+
127	2	rs11568821-1	242793912	0.10906	PDCD1		+	+	+
128	2	rs35214377-1	242800673	0.01032	PDCD1		+	+	-
129	3	rs3732378-1	39307162	0.16188	CX3CR1		+	+	+
130	3	rs3732379-1	39307256	0.27253	CX3CR1		+	+	+
131	3	rs6768330-1	44381910	0.13943	TCAIM		+	+	-
132	3	rs2234358-1	45989044	0.48363	FYCO1	CXCR6	+	+	-
133	3	rs1979671-1	46274215	0.29924	CCR3		+	+	+
134	3	rs4987053-1	46306700	0.07932	CCR3		+	+	+
135	3	rs10510751-1	46346025	0			+	+	-
136	3	rs1799864-1	46399208	0.09683	CCR2		+	+	+
137	3	rs1799865-1	46399798	0.3167	CCR2		-	+	-
138	3	rs2856758-1	46411661	0.15087	RP11-24F11.2	CCR5	+	+	-
139	3	rs2734648-1	46411840	0.35419	RP11-24F11.2	CCR5	+	+	-
140	3	rs1799987-1	46411935	0.44814	RP11-24F11.2	CCR5	+	+	+
141	3	rs1799988-1	46412259	0.46182	RP11-24F11.2	CCR5	+	+	+
142	3	rs1800023-1	46412308	0.35532	RP11-24F11.2	CCR5	+	+	+
143	3	rs1800024-1	46412559	0.18814	RP11-24F11.2	CCR5	-	-	+
144	3	rs1799863-1	46414557	0.02456	RP11-24F11.2	CCR5	-	+	+
145	3	rs333-1	46414978	0.11883	RP11-24F11.2	CCR5	+	+	+
146	3	rs11574443-1	46449581	0.01915	CCRL2		+	+	+
147	3	rs3204849-1	46450070	0.39203	CCRL2		+	+	+
148	3	rs6441977-1	46450072	0.1499	CCRL2		+	+	+
149	3	rs3204850-1	46450297	0.09321	CCRL2		+	+	+
150	3	rs490634-1	50640830	0			+	+	-
151	3	rs201194-1	50642975	0			+	+	-
152	3	rs175634-1	50644134	0.14114	CISH		+	+	-
153	3	rs2239753-1	50645158	0.01927	CISH		+	+	-
154	3	rs2239752-1	50645413	0.01854	CISH		+	+	-
155	3	rs622502-1	50645793	0.11153	CISH		+	+	-
156	3	rs2239751-1	50647888	0.01879	CISH		+	+	-
157	3	rs414171-1	50649499	0.13051	MAPKAPK3		+	+	-
158	3	rs352140-1	52256697	0.46697	TLR9	RP11-330H6.5	+	+	+
159	3	rs5743836-1	52260782	0.13399	RP11-330H6.5		+	+	+
160	3	rs1675521-1	98245632	0.41639	CPOX		+	+	-
161	3	rs2230344-1	98250986	0.14788	CPOX	GPR15	+	+	-
162	3	rs3773678-1	113870078	0.13032	DRD3		+	+	-
163	3	rs9290040-1	159137850	0.32843	IQCJ-SCHIP1		+	+	+
164	4	rs925575-1	21841902	0	KCNIP4		-	-	+
165	4	rs12499505-1	37644641	0.0762	RELL1		+	+	+
166	4	rs1477538-1	37697723	0.3982			+	+	+
167	4	rs2012638-1	40111078	0.06931	N4BP2		-	-	+
168	4	rs4074-1	74736144	0.32558	CXCL1		-	+	-
169	4	rs425535-1	74863997	0.12766	CXCL5		-	+	-
170	4	rs3921-1	76942943	0.46765	ART3	CXCL10	-	+	-
171	4	rs1384866-1	96354321	0.02843	UNC5C		-	-	+
172	4	rs1377478-1	99098655	0			-	-	+
173	4	rs1479922-1	123371785	0			-	+	-
174	4	rs2069763-1	123377482	0.3313	IL2		+	+	+
175	4	rs2069762-1	123377980	0			+	+	+
176	4	rs4863764-1	139070297	0.03131	SLC7A11-AS1		+	+	-
177	4	rs6838248-1	139140494	0.42857	SLC7A11		+	+	-
178	4	rs11727731-1	139160397	0.45624	SLC7A11		+	+	-
179	4	rs1513765-1	139193151	0.1677			+	+	-
180	4	rs12506262-1	142548245	0			+	+	+
181	4	rs12508866-1	142565693	0.22739	IL15		+	+	+
182	4	rs17461269-1	142573348	0.31757	IL15		+	+	+
183	4	rs13117878-1	142599222	0.48085	IL15		+	+	+
184	4	rs2254514-1	142640538	0.17045	IL15		+	+	+
185	4	rs3775597-1	142649655	0.10552	IL15		+	+	+
186	4	rs10519613-1	142654084	0.10552	IL15		+	+	+
187	4	rs1057972-1	142654432	0.47002	IL15		+	+	+
188	4	rs10833-1	142654547	0.3554	IL15		+	+	+
189	4	rs1493025-1	142657057	0			+	+	+
190	4	rs4835412-1	148441139	0.11455	EDNRA		+	+	+
191	4	rs4696480-1	154607126	0			+	+	+
192	4	rs3804099-1	154624656	0.43817	TLR2		+	+	+
193	4	rs3804100-1	154625409	0.07535	TLR2		+	+	+
194	4	rs13140287-1	176711191	0.41766	GPM6A		+	+	+
195	4	rs4861571-1	184653652	0			+	+	+
196	4	rs2008461-1	186929646	0			-	-	+
197	5	rs4701263-1	26195131	0			+	+	+
198	5	rs6897932-1	35874575	0.26232	IL7R		+	+	-
199	5	rs3194051-1	35876274	0.26429	IL7R		+	+	-
200	5	rs832582-1	56177743	0.18375	MAP3K1		+	+	-
201	5	rs847-1	131996669	0.19057	AC004041.2	IL13	+	+	+
202	5	rs2243248-1	132008644	0.07102			+	+	-
203	5	rs2243250-1	132009154	0			+	+	+
204	5	rs2070874-1	132009710	0.14135	IL4		+	+	+
205	5	rs2243251-1	132009787	0.00392	IL4		+	+	-
206	5	rs7703938-1	137641466	0.19976	CDC25C		+	+	+
207	5	rs1042124-1	137667345	0.18987	CDC25C		+	+	+
208	5	rs11547633-1	140699840	0.05155	TAF7	AC005618.1	+	+	-
209	5	rs1036199-1	156531736	0.16151	HAVCR2		+	+	+
210	5	rs10515746-1	156536568	0.16667	HAVCR2	CTB-120L21.1	+	+	+
211	5	rs56743151-1	156537564	0.16348	HAVCR2	CTB-120L21.1	+	+	-
212	6	rs9392465-1	3162378	0			+	+	-
213	6	rs1799945-1	26091179	0.13669	HFE		+	+	+
214	6	rs7758512-1	29970589	0.12833	ZNRD1-AS1		+	+	-
215	6	rs9261129-1	29979579	0.12843	ZNRD1-AS1		+	+	-
216	6	rs9261174-1	29996855	0.12764	ZNRD1-AS1		+	+	+
217	6	rs259919-1	30025503	0.30061	ZNRD1-AS1		+	+	+
218	6	rs3757327-1	30027413	0.09982	ZNRD1-AS1	ZNRD1	+	+	+
219	6	rs3132130-1	30027452	0.12742	ZNRD1-AS1	ZNRD1	+	+	+
220	6	rs17187658-1	30029343	0.00821	ZNRD1-AS1	ZNRD1	+	+	+
221	6	rs10745-1	30030057	0.06184	ZNRD1		+	+	+
222	6	rs9261269-1	30030114	0.12598	ZNRD1		+	+	+
223	6	rs9261270-1	30030135	0.06066	ZNRD1		+	+	-
224	6	rs1048412-1	30032495	0.12949	ZNRD1		+	+	-
225	6	rs8321-1	30032522	0.09055	ZNRD1		+	+	+
226	6	rs2301753-1	30039240	0.12908	RNF39		+	+	-
227	6	rs2074480-1	30040810	0.12949	RNF39		+	+	-
228	6	rs2074479-1	30041009	0.12527	RNF39		+	+	-
229	6	rs12212092-1	30128442	0.071	TRIM10		+	+	+
230	6	rs1110464-1	30296071	0.41566	TRIM39		+	+	-
231	6	rs2057727-1	30297529	0.24068	TRIM39	TRIM39-RPP21	+	+	-
232	6	rs12663184-1	30301600	0.1319	TRIM39	TRIM39-RPP21	+	+	-
233	6	rs2074474-1	30309508	0.22717	TRIM39	TRIM39-RPP21	+	+	-
234	6	rs2240058-1	30310500	0.14153	TRIM39	TRIM39-RPP21	+	+	-
235	6	rs6457374-1	31272261	0			+	+	+
236	6	rs9264942-1	31274380	0			-	+	+
237	6	rs9266409-1	31336568	0.2106			+	+	+
238	6	rs2596480-1	31425985	0.06736	HCP5		+	+	-
239	6	rs4645836-1	31542476	0			+	+	-
240	6	rs1799724-1	31542482	0			+	+	-
241	6	rs1800750-1	31542963	0			+	+	+
242	6	rs2227956-1	31778272	0.16763	HSPA1L		+	+	-
243	6	rs1008438-1	31783208	0	HSPA1L		-	+	-
244	6	rs8192591-1	32185796	0.0387	NOTCH4		+	+	+
245	6	rs2395309-1	33026246	0			+	+	+
246	6	rs3077-1	33033022	0	HLA-DPA1		+	+	-
247	6	rs1126719-1	33054325	0.29817	HLA-DPB1		-	+	-
248	6	rs1126723 -1	33054331	0.29817	HLA-DPB1		-	+	-
249	6	rs1042448 -1	33054342	0.29817	HLA-DPB1		-	+	-
250	6	rs9277522 -1	33054353	0.29817	HLA-DPB1		-	+	-
251	6	rs9277523 -1	33054355	0.29817	HLA-DPB1		-	+	-
252	6	rs1042467 -1	33054373	0.29817	HLA-DPB1		-	+	-
253	6	rs113779453-1	33054378	0.04402	HLA-DPB1		-	+	-
254	6	rs1042488 -1	33054381	0.29867	HLA-DPB1		-	+	-
255	6	rs1042497 -1	33054386	0.29817	HLA-DPB1		-	+	-
256	6	rs1042502 -1	33054400	0.29817	HLA-DPB1		-	+	-
257	6	rs1042507 -1	33054404	0.29817	HLA-DPB1		-	+	-
258	6	rs1042508-1	33054410	0.29817	HLA-DPB1		-	+	-
259	6	rs1042511 -1	33054413	0.29817	HLA-DPB1		-	+	-
260	6	rs1042516 -1	33054414	0.29817	HLA-DPB1		-	+	-
261	6	rs3749985 -1	33054433	0	HLA-DPB1		-	+	-
262	6	rs1042544 -1	33054457	0.29817	HLA-DPB1		-	+	-
263	6	rs11551420-1	33054482	0	HLA-DPB1		-	+	-
264	6	rs1042644 -1	33054519	0	HLA-DPB1		-	+	-
265	6	rs931 -1	33054550	0.29817	HLA-DPB1		-	+	-
266	6	rs928 -1	33054552	0.29817	HLA-DPB1		-	+	-
267	6	rs935 -1	33054579	0.29817	HLA-DPB1		-	+	-
268	6	rs932 -1	33054586	0.29817	HLA-DPB1		-	+	-
269	6	rs933 -1	33054595	0.29817	HLA-DPB1		-	+	-
270	6	rs35277091 -1	33054600	0.049	HLA-DPB1		-	+	-
271	6	rs929-1	33054619	0.30814	HLA-DPB1		-	+	-
272	6	rs930-1	33054656	0.30814	HLA-DPB1		-	+	-
273	6	rs934-1	33054659	0.25997	HLA-DPB1		-	+	-
274	6	rs9277529 -1	33054675	0.30731	HLA-DPB1		-	+	-
275	6	rs9277530-1	33054683	0.30814	HLA-DPB1		-	+	-
276	6	rs9277531-1	33054687	0.30814	HLA-DPB1		-	+	-
277	6	rs9277532-1	33054711	0.31115	HLA-DPB1		-	+	-
278	6	rs9277533-1	33054721	0.30782	HLA-DPB1		-	+	-
279	6	rs9277534-1	33054807	0.30921	HLA-DPB1		-	+	-
280	6	rs9277535-1	33054861	0	HLA-DPB1		+	+	+
281	6	rs9277536 -1	33054890	0.30897	HLA-DPB1		-	+	-
282	6	rs3097677 -1	33054924	0	HLA-DPB1		-	+	-
283	6	rs2071888-1	33272855	0.45519	TAPBP		+	+	+
284	6	rs12191476-1	38223386	0.41984	BTBD9		+	+	+
285	6	rs2273962-1	41318438	0.23195	NCR2		+	+	+
286	6	rs1096699-1	43528441	0.31608	XPO5		+	+	-
287	6	rs6458477-1	45880311	0.07154	CLIC5		+	+	+
288	6	rs3800235-1	170877053	0.29271	TBP		+	+	+
289	6	rs2235506-1	170878886	0.28469	TBP		+	+	+
290	6	rs2072916-1	170881130	0.48903	TBP		+	+	+
291	7	rs10249317-1	17462871	0.32766	AC019117.1		+	+	+
292	7	rs12700326-1	21955738	0.21615	CDCA7L		+	+	+
293	7	rs1800797-1	22766221	0.36608	AC073072.5	IL6	+	+	+
294	7	rs1800795-1	22766645	0.43062	AC073072.5	IL6	-	+	-
295	7	rs6977848-1	25989520	0			+	+	+
296	7	rs3069411-1	44836111	0			+	+	+
297	7	rs8177826-1	44836268	0			+	+	+
298	7	rs6463247-1	44839616	0	PPIA		+	+	+
299	7	rs8177830-1	44841249	0.14989	PPIA		+	+	+
300	7	rs6904-1	44842421	0.16943	PPIA		+	+	+
301	7	rs1045642-1	87138645	0.48084	ABCB1		+	+	+
302	7	rs2032582-1	87160618	0.07629	ABCB1		-	-	+
303	7	rs1922242-1	87173667	0.46507	ABCB1		-	-	+
304	7	rs2235035-1	87179086	0.31389	ABCB1		+	+	+
305	7	rs2235033-1	87179143	0.48954	ABCB1		-	+	+
306	7	rs1128503-1	87179601	0.18299	ABCB1		-	-	+
307	7	rs1202172-1	87210974	0.42887	ABCB1		-	-	+
308	7	rs2157926-1	87270500	0.06196	ABCB1	RUNDC3B	-	+	+
309	7	rs734610-1	93973262	0			-	-	+
310	7	rs1011024-1	99197401	0	ZNF655	GS1-259H13.2	-	-	+
311	7	rs718830-1	117207864	0	CFTR		-	-	+
312	7	rs1003898-1	124405108	0	GPR37		-	-	+
313	7	rs13242262-1	128591364	0			+	+	-
314	7	rs10229001-1	128599397	0.37304	TNPO3		+	+	-
315	7	rs6957529-1	128605460	0.11526	TNPO3		+	+	-
316	7	rs8043-1	128607384	0.47812	TNPO3		+	+	-
317	7	rs35060568-1	128615897	0	TNPO3		+	+	-
318	7	rs6948928-1	128623097	0.32503	TNPO3		+	+	-
319	7	rs1154330-1	128625788	0.15075	TNPO3		+	+	+
320	7	rs6969930-1	128630313	0.38058	TNPO3		+	+	-
321	7	rs2305324-1	128641226	0.48284	TNPO3		+	+	-
322	7	rs11768572-1	128645292	0.37984	TNPO3		+	+	+
323	7	rs2305325-1	128654840	0.47661	TNPO3		+	+	+
324	7	rs10239340-1	128668510	0.37031	TNPO3		+	+	-
325	7	rs762691-1	142506685	0			+	+	-
326	7	rs957452-1	144959531	0			-	-	+
327	7	rs1799983-1	150696111	0.34196	NOS3		+	+	+
328	7	rs7810799-1	151734581	0.02191	GALNT11		+	+	-
329	8	rs2702885-1	6728518	0.31881	GS1-24F4.2	DEFB1	+	+	+
330	8	rs2239668-1	6794019	0.34388	DEFA4		+	+	+
331	8	rs2239667-1	6794207	0.23492	DEFA4		+	+	+
332	8	rs2741675-1	6797532	0.2162			+	+	+
333	8	rs2272719-1	6913031	0.37208	DEFA5		+	+	+
334	8	rs7006376-1	8218869	0.03546	PRAGMIN		+	+	+
335	8	rs328-1	19819724	0.11913	LPL		+	+	-
336	8	rs12549196-1	25115730	0.13631	DOCK5		+	+	-
337	8	rs10109853-1	39862881	0.48249	IDO2		+	+	-
338	8	rs4503083-1	39872935	0.21187	IDO2		+	+	-
339	8	rs1050504-1	59496416	0.28732	NSMAF		+	+	-
340	8	rs997929-1	59936467	0.048	TOX		-	-	+
341	8	rs1455576-1	63822440	0	NKAIN3		-	-	+
342	8	rs6996198-1	65463442	0			+	+	+
343	8	rs12546223-1	74866217	0.27352	TCEB1		+	+	-
344	8	rs900131-1	74871324	0.13865	TCEB1		+	+	-
345	8	rs12541216-1	74875358	0.32221	TCEB1		+	+	-
346	8	rs12547746-1	74878696	0.48422	TCEB1		+	+	-
347	8	rs4738406-1	74884255	0.23796	TCEB1		+	+	-
348	8	rs2575735-1	97534651	0.31125	SDC2		+	+	-
349	8	rs3108919-1	101841546	0.2789			+	+	-
350	8	rs723455-1	116089099	0			-	-	+
351	8	rs6998986-1	124887024	0.3909	FER1L6		+	+	-
352	8	rs2015243-1	126672930	0			-	-	+
353	8	rs2572886-1	143903155	0.05647			+	+	+
354	9	rs1360517-1	13007129	0			+	+	-
355	9	rs12351740-1	13020010	0			+	+	-
356	9	rs1033056-1	15483211	0.18202	PSIP1		+	+	-
357	9	rs12339417-1	15498495	0.11408	PSIP1		+	+	-
358	9	rs10283923-1	15500150	0.11614	PSIP1		+	+	-
359	9	rs2277191-1	15510589	0.01101	PSIP1		+	+	-
360	9	rs12006123-1	32456017	0.22032	DDX58		-	+	-
361	9	rs3205166-1	32459450	0.35676	DDX58		-	+	-
362	9	rs10813831-1	32526146	0.24141	DDX58		+	+	+
363	9	rs3739674-1	32526233	0.36282	DDX58		+	+	+
364	9	rs4986790-1	120475302	0.05054	TLR4		+	+	+
365	9	rs8083-1	130552179	0.39693	CDK9		+	+	+
366	9	rs3003609-1	130984755	0.44598	DNM1		+	+	-
367	10	rs1065297-1	44865976	0.03188	CXCL12		+	+	+
368	10	rs266093-1	44866208	0.38023	CXCL12		+	+	-
369	10	rs1801157-1	44868257	0.21077	CXCL12		+	+	+
370	10	rs3780890-1	44869026	0.21893	CXCL12		+	+	+
371	10	rs266085-1	44874253	0.34863	CXCL12		+	+	+
372	10	rs2839693-1	44874567	0.14961	CXCL12		+	+	+
373	10	rs17156287-1	44880994	0.08511	CXCL12		+	+	+
374	10	rs754618-1	44886206	0.3081			+	+	+
375	10	rs7096206-1	54531685	0.2163			+	+	+
376	10	rs11003125-1	54532014	0			+	+	-
377	10	rs16927724-1	72363568	0			-	-	+
378	10	rs1800682-1	90749963	0.4733	ACTA2		+	+	+
379	10	rs10883618-1	103117653	0.39746	BTRC		+	+	+
380	10	rs7096737-1	103191300	0.46406	BTRC		+	+	+
381	10	rs4919548-1	103209325	0.17159	BTRC		+	+	+
382	10	rs11592287-1	103234839	0.33686	BTRC		+	+	+
383	10	rs9420842-1	103264142	0.41235	BTRC		+	+	+
384	10	rs9420855-1	103283193	0.48285	BTRC		+	+	+
385	10	rs4151060-1	103298099	0.04004	BTRC		+	+	+
386	10	rs3127242-1	103313599	0.48368	BTRC		+	+	+
387	11	rs1061502-1	614318	0.2719	IRF7		+	+	-
388	11	rs907611-1	1874072	0			+	+	-
389	11	rs2089910-1	1874404	0.22924	LSP1		+	+	-
390	11	rs599774-1	1878636	0.29451	LSP1		+	+	-
391	11	rs3817197-1	1906174	0.44863	LSP1		+	+	-
392	11	rs7122620-1	5683567	0			+	+	+
393	11	rs1566282-1	5684775	0.0075	TRIM5		+	+	+
394	11	rs28381981-1	5686266	0.05939	TRIM5		+	+	+
395	11	rs11820502-1	5688024	0.29755	TRIM5		+	+	+
396	11	rs11038628-1	5688940	0.06588	TRIM5		+	+	+
397	11	rs904375-1	5691980	0.18676	TRIM5		+	+	+
398	11	rs3740995-1	5700340	0.13581	TRIM5		+	+	+
399	11	rs10838525-1	5701001	0.36919	TRIM5		+	+	+
400	11	rs11601507-1	5701074	0.07909	TRIM5		+	+	+
401	11	rs3740996-1	5701281	0.10763	TRIM5		+	+	+
402	11	rs3824949-1	5701409	0.47025	TRIM5		+	+	+
403	11	rs7127617-1	5702000	0.46498	TRIM5		+	+	+
404	11	rs16934386-1	5706283	0.00175	TRIM5		+	+	+
405	11	rs3802980-1	5706311	0.47598	TRIM5		+	+	+
406	11	rs1498553-1	5709028	0.47399	TRIM5		+	+	+
407	11	rs7935564-1	5718517	0.39094	TRIM5	TRIM22	+	+	+
408	11	rs7935929-1	5718817	0.39192	TRIM5	TRIM22	+	+	+
409	11	rs1063303-1	5719750	0.42927	TRIM5	TRIM22	+	+	-
410	11	rs7950181-1	5719960	0.41314	TRIM5	TRIM22	+	+	-
411	11	rs999295-1	5730248	0.23048	TRIM5	TRIM22	+	+	-
412	11	rs7113258-1	5731455	0.18026	TRIM5	TRIM22	+	+	-
413	11	rs12419535-1	5731749	0.04837	TRIM5	TRIM22	+	+	-
414	11	rs4910184-1	10757334	0			+	+	+
415	11	rs286926-1	34642493	0			+	+	-
416	11	rs8193-1	35251318	0.35951	CD44		+	+	-
417	11	rs2277305-1	65769159	0.02678	EIF1AD		+	+	-
418	11	rs613924-1	65769295	0.43191	EIF1AD		+	+	+
419	11	rs1047464-1	65769456	0.36721	EIF1AD		+	+	-
420	11	rs1786172-1	65770658	0.17548	BANF1		+	+	+
421	11	rs522553-1	65771669	0			+	+	-
422	11	rs632640-1	65781242	0			+	+	+
423	11	rs10898932-1	73388589	0.23128	RAB6A		+	+	-
424	11	rs11235880-1	73435296	0.17576	RAB6A		+	+	-
425	11	rs2140893-1	73451567	0.43634	RAB6A		+	+	-
426	11	rs1723840-1	73473885	0			+	+	-
427	11	rs6589415-1	98210040	0			+	+	+
428	11	rs1219062-1	99621717	0.32369	CNTN5		+	+	-
429	11	rs12574834-1	107857145	0			+	+	+
430	11	rs724787-1	107862668	0.2595			+	+	+
431	11	rs11212484-1	107884390	0.22101	CUL5		+	+	+
432	11	rs11823929-1	107886397	0.25882	CUL5		+	+	+
433	11	rs3908130-1	107887766	0.00089	CUL5		+	+	+
434	11	rs10890800-1	107904646	0.3516	CUL5		+	+	+
435	11	rs7103534-1	107911652	0.12544	CUL5		+	+	+
436	11	rs11212495-1	107918899	0.10208	CUL5		+	+	+
437	11	rs12421527-1	107922512	0.15326	CUL5		+	+	+
438	11	rs10890803-1	107927153	0.34701	CUL5		+	+	+
439	11	rs12793438-1	107931063	0.1525	CUL5		+	+	+
440	11	rs3858396-1	107932392	0.42902	CUL5		+	+	+
441	11	rs10890804-1	107941203	0.34633	CUL5		+	+	+
442	11	rs11212512-1	107976115	0.22341	CUL5	RP11-144G7.2	+	+	+
443	11	rs187238-1	112034988	0.2886	AP002884.2		+	+	+
444	11	rs1946518-1	112035458	0.42089	AP002884.2		+	+	+
445	11	rs1125393-1	113297349	0.15395	DRD2		+	+	-
446	12	rs7956804-1	6898460	0	CD4		+	+	+
447	12	rs2855534-1	6898521	0.36113	CD4		+	+	+
448	12	rs10849523-1	6923286	0.03782	CD4		+	+	+
449	12	rs28919570-1	6925407	0.00379	CD4		+	+	+
450	12	rs2273986-1	10150974	0.4311	CLEC1B		-	+	-
451	12	rs10845046-1	10269332	0			+	+	-
452	12	rs11053592-1	10270174	0.07205	CLEC7A		+	+	-
453	12	rs7959451-1	10271055	0.14402	CLEC7A		+	+	-
454	12	rs11053623-1	10282736	0.019	CLEC7A		+	+	-
455	12	rs2255336-1	10532326	0.18015	RP11-277P12.20	KLRK1	+	+	+
456	12	rs2617170-1	10560957	0.31667	KLRC4-KLRK1	KLRC4	+	+	+
457	12	rs1522232-1	24394372	0.4847	RP11-444D3.1		+	+	-
458	12	rs731236-1	48238757	0.39447	VDR		+	+	+
459	12	rs3013-1	49087656	0	CCNT1		+	+	+
460	12	rs2291728-1	49110582	0.25766	CCNT1		+	+	+
461	12	rs7305907-1	49110835	0			+	+	+
462	12	rs4348980-1	53585222	0.00081	ITGB7		+	+	-
463	12	rs11170466-1	53585859	0.05837	ITGB7		+	+	-
464	12	rs2230397-1	53586198	0.00088	ITGB7		+	+	+
465	12	rs2272299-1	53586822	0.05628	ITGB7		+	+	-
466	12	rs2272300-1	53587468	0.08897	ITGB7		+	+	+
467	12	rs2272301-1	53588352	0.14896	ITGB7		+	+	-
468	12	rs7139068-1	53597092	0.09508	ITGB7		+	+	-
469	12	rs1554753-1	53603738	0			+	+	-
470	12	rs2066807-1	56740682	0.06726	STAT2		+	+	+
471	12	rs2069727-1	68548223	0.44755	IFNG-AS1		+	+	+
472	12	rs2069718-1	68550162	0.40192	IFNG-AS1	IFNG	-	-	+
473	12	rs2069733-1	68550232	0.04674	IFNG-AS1	IFNG	-	-	+
474	12	rs2069714-1	68551044	0.05184	IFNG-AS1	IFNG	-	-	+
475	12	rs1861494-1	68551409	0.15321	IFNG-AS1	IFNG	-	-	+
476	12	rs2069709-1	68553703	0.00043	IFNG-AS1		+	+	+
477	12	rs2069707-1	68554288	0.07915	IFNG-AS1		+	+	-
478	12	rs2227507-1	68642647	0.00042	IL22		+	+	+
479	12	rs976748-1	68643594	0.20782	IL22		+	+	+
480	12	rs2227492-1	68646137	0.06204	IL22		+	+	+
481	12	rs2227491-1	68646521	0.43032	IL22		+	+	+
482	12	rs2227484-1	68647929	0.2085			+	+	+
483	12	rs2227483-1	68648176	0.4464			+	+	+
484	12	rs10774671-1	113357193	0.36782	OAS1	RP1-71H24.1	+	+	-
485	13	rs734356-1	22562397	0			-	-	+
486	14	rs2222924-1	22435602	0.234			+	+	-
487	14	rs728612-1	58218736	0.00198	SLC35F4		-	-	+
488	14	rs1111108-1	61992032	0.04826	PRKCH		-	-	+
489	14	rs1303-1	94844843	0.24351	SERPINA1		+	+	+
490	14	rs6647-1	94847415	0.21086	SERPINA1		+	+	-
491	14	rs20546-1	94849151	0.02126	SERPINA1		+	+	-
492	14	rs709932-1	94849201	0.16175	SERPINA1		+	+	+
493	14	rs1980618-1	94852423	0.36488	SERPINA1		+	+	+
494	14	rs2071275-1	94857892	0			+	+	-
495	15	rs1803275-1	81598416	0	IL16		+	+	-
496	15	rs859-1	81601322	0.28	IL16		+	+	-
497	16	rs4036-1	2821525	0.09564	SRRM2	TCEB2	+	+	-
498	16	rs8017-1	2821573	0.46899	SRRM2	TCEB2	+	+	-
499	16	rs3112686-1	2823570	0.17676	TCEB2		+	+	-
500	16	rs12925110-1	2824697	0.15993	TCEB2		+	+	-
501	16	rs3094774-1	2825594	0.17274	TCEB2		+	+	-
502	16	rs13331097-1	10052349	0.44484	GRIN2A		+	+	+
503	16	rs2173685-1	10053190	0.36416	GRIN2A		+	+	+
504	16	rs2719681-1	10760384	0.23712	TEKT5		+	+	+
505	16	rs2719710-1	10769958	0.40434	TEKT5		+	+	+
506	16	rs1344515-1	10784360	0.2152	TEKT5		+	+	+
507	16	rs2541488-1	10789680	0			+	+	+
508	16	rs9927877-1	10789867	0.2218			+	+	-
509	16	rs6416647-1	10965597	0.07264	RP11-876N24.2		+	+	+
510	16	rs12596540-1	10970476	0.25669	RP11-876N24.2		+	+	+
511	16	rs3087456-1	10970902	0.2767	RP11-876N24.2		-	+	+
512	16	rs4774-1	11000848	0.2834	CIITA		+	+	+
513	16	rs2229321-1	11001914	0.08289	CIITA		+	+	+
514	16	rs3087519-1	11023208	0.47354	CIITA	DEXI	+	+	+
515	16	rs1805010-1	27356203	0.44164	IL4R		-	+	-
516	16	rs1049631-1	27375542	0.47946	IL4R		-	+	-
517	16	rs8832-1	27375787	0.46019	IL4R		-	+	-
518	16	rs4151115-1	57391748	0			+	+	+
519	16	rs223888-1	57391768	0			+	+	+
520	16	rs223889-1	57392241	0			+	+	+
521	16	rs1801552-1	68857441	0.36655	CDH1		-	+	-
522	16	rs1800566-1	69745145	0.19027	NQO1		+	+	+
523	16	rs400345-1	84328494	0.18818	WFDC1		+	+	+
524	16	rs12933084-1	84360533	0.29171	WFDC1		+	+	-
525	16	rs4843294-1	88035356	0.22222	BANP		+	+	-
526	17	rs3026105-1	5281758	0.08161	RABEP1	NUP88	+	+	+
527	17	rs2072255-1	12852392	0.09006	ARHGAP44		+	+	-
528	17	rs1024610-1	32580231	0			-	+	-
529	17	rs2857656-1	32582007	0			+	+	+
530	17	rs2857657-1	32583132	0.19138	CCL2		+	+	-
531	17	rs3917888-1	32583383	0	CCL2		+	+	+
532	17	rs2215182-1	32584071	0.27013	CCL2		+	+	+
533	17	rs3091316-1	32593974	0.2873			+	+	-
534	17	rs3136682-1	32687442	0.01938	CCL1		+	+	-
535	17	rs1065341-1	34198593	0.2377	AC015849.2	CCL5	-	-	+
536	17	rs3817655-1	34199641	0.42429	AC015849.2	CCL5	-	-	+
537	17	rs2280789-1	34207003	0.13959	AC015849.2	CCL5	+	+	+
538	17	rs2280788-1	34207405	0.02421	AC015849.2	CCL5	+	+	+
539	17	rs1800825-1	34207486	0.02538	AC015849.2	CCL5	+	+	+
540	17	rs2107538-1	34207780	0.18667	AC015849.2	CCL5	+	+	+
541	17	rs4239253-1	34208190	0.00444	AC015849.2		-	-	+
542	17	rs1003645-1	34340284	0	CCL23		-	+	-
543	17	rs2015086-1	34391617	0			+	+	+
544	17	rs2015070-1	34391783	0.03662	CCL18		+	+	+
545	17	rs2015052-1	34392013	0.04617	CCL18		-	+	-
546	17	rs14304-1	34398495	0.3243	CCL18		-	+	-
547	17	rs8951-1	34415720	0.21463	AC069363.1	CCL3	+	+	+
548	17	rs1719130-1	34416246	0.24232	AC069363.1	CCL3	+	+	-
549	17	rs1719131-1	34416453	0.23584	AC069363.1	CCL3	+	+	+
550	17	rs1719134-1	34416946	0.23436	AC069363.1	CCL3	+	+	+
551	17	rs1634507-1	34425574	0.2265			+	+	+
552	17	rs1634514-1	34430918	0			+	+	+
553	17	rs1049750-1	34431287	0.00278	CCL4		+	+	-
554	17	rs1719144-1	34431403	0.21488	CCL4		+	+	+
555	17	rs1719145-1	34431852	0.22793	CCL4		+	+	+
556	17	rs1634517-1	34432403	0.24374	CCL4		+	+	+
557	17	rs1719153-1	34433229	0			+	+	+
558	17	rs1634521-1	34437948	0			+	+	+
559	17	rs2073462-1	34523926	0.17018	CCL3L3		+	+	-
560	17	rs2240017-1	45810919	0.02726	TBX21		+	+	-
561	17	rs2586521-1	54964949	0			+	+	-
562	17	rs205500-1	54967404	0.36299	TRIM25	RP11-670E13.5	+	+	-
563	17	rs2525998-1	54967528	0.28709	TRIM25	RP11-670E13.5	+	+	+
564	17	rs205498-1	54978794	0.23043	TRIM25		+	+	-
565	17	rs6503919-1	57545965	0.18156	RP11-567L7.6		+	+	-
566	17	rs13447447-1	61565892	0.41767	ACE	CTD-2501B8.1	+	+	+
567	18	rs2238536-1	3452978	0.05707	TGIF1		+	+	-
568	19	rs1476591-1	3679607	0.17478	PIP5K1C		+	+	-
569	19	rs4804803-1	7812733	0			+	+	+
570	19	rs5490-1	10381827	0.00152	CTD-2369P2.5	ICAM1	+	+	+
571	19	rs5491-1	10385540	0.00379	CTD-2369P2.5	ICAM1	+	+	+
572	19	rs1799969-1	10394792	0.10476	CTD-2369P2.5	ICAM1	+	+	+
573	19	rs1801714-1	10395208	0.0341	CTD-2369P2.5	ICAM1	+	+	+
574	19	rs892086-1	10837677	0.41264	DNM2		+	+	-
575	19	rs3760781-1	10947522	0.27516	C19orf38		+	+	-
576	19	rs10415893-1	17512412	0			+	+	-
577	19	rs9576-1	17513981	0.03552	BST2		+	+	-
578	19	rs919265-1	17514440	0.0117	BST2		+	+	-
579	19	rs12979860-1	39738787	0			+	+	+
580	19	rs25487-1	44055726	0.35789	XRCC1		-	+	-
581	19	rs429358-1	45411941	0.13805	APOE		+	+	+
582	19	rs7412-1	45412079	0.07976	APOE		+	+	+
583	19	rs13181-1	45854919	0.37225	ERCC2		-	+	-
584	19	rs1062808-1	48711476	0.34443	CARD8		+	+	-
585	19	rs601338-1	49206674	0.48034	FUT2		+	+	-
586	19	rs6509862-1	54803504	0.11257	LILRA3		+	+	+
587	20	rs11905552-1	3838400	0.00083	MAVS		+	+	+
588	20	rs17857295-1	3838441	0.25748	MAVS		-	+	-
589	20	rs7262903-1	3843027	0.16826	MAVS		+	+	+
590	20	rs7269320-1	3846397	0.17043	MAVS		+	+	+
591	20	rs3746660-1	3846843	0.45304	MAVS		+	+	+
592	20	rs1936999-1	35699354	0.01448	RBL1		-	-	+
593	20	rs8113914-1	43588977	0.02629	TOMM34		+	+	+
594	20	rs914432-1	54552181	0			-	-	+
595	21	rs464138-1	42798173	0.40849	MX1		+	+	+
596	22	rs4680-1	19951271	0.49642	COMT		-	+	-
597	22	rs35873774-1	29191932	0.05455	XBP1		+	+	-
598	22	rs73885319-1	36661906	0.00163	APOL1		+	+	+
599	22	rs7078-1	36677914	0.28439	MYH9		+	+	+
600	22	rs12107-1	36677982	0.13264	MYH9		+	+	+
601	22	rs5756129-1	36684092	0.24865	MYH9		-	+	-
602	22	rs4821480-1	36695247	0.04298	MYH9		+	+	+
603	22	rs2032487-1	36695428	0.04292	MYH9		+	+	+
604	22	rs3752462-1	36710183	0.31141	MYH9		+	+	+
605	22	rs4821484-1	36710519	0.31595	MYH9		+	+	+
606	22	rs17298479-1	39351466	0.12759	APOBEC3A		+	+	-
607	22	rs12157810-1	39353172	0.26757	APOBEC3A		+	+	+
608	22	rs2267399-1	39377874	0			+	+	+
609	22	rs2072865-1	39385663	0.06642	APOBEC3B		+	+	+
610	22	rs738308-1	39392196	0.07373	APOBEC3B-AS1		+	+	-
611	22	rs11089916-1	39392250	0.2291	APOBEC3B-AS1		+	+	-
612	22	rs6001363-1	39392480	0.476	APOBEC3B-AS1		+	+	+
613	22	rs2012735-1	39411865	0.3787	APOBEC3C	APOBEC3D	+	+	-
614	22	rs5757432-1	39428919	0.47807	APOBEC3D		+	+	+
615	22	rs5750727-1	39437410	0.4736	APOBEC3F	APOBEC3G	+	+	+
616	22	rs5750728-1	39440149	0.47611	APOBEC3F	APOBEC3G	+	+	+
617	22	rs34848590-1	39441649	0	APOBEC3F	APOBEC3G	+	+	-
618	22	rs4820364-1	39442381	0.19406	APOBEC3F	APOBEC3G	+	+	+
619	22	rs35315996-1	39444171	0	APOBEC3F	APOBEC3G	+	+	-
620	22	rs35321168-1	39445042	0.0011	APOBEC3F	APOBEC3G	+	+	-
621	22	rs2014881-1	39445380	0.47309	APOBEC3F	APOBEC3G	+	+	+
622	22	rs2076101-1	39445554	0.48325	APOBEC3F	APOBEC3G	+	+	+
623	22	rs35453482-1	39447282	0.00134	APOBEC3F	APOBEC3G	+	+	-
624	22	rs35269786-1	39448456	0	APOBEC3F	APOBEC3G	+	+	-
625	22	rs13056825-1	39448615	0.00848	APOBEC3F	APOBEC3G	+	+	+
626	22	rs5750735-1	39449655	0.47552	APOBEC3F	APOBEC3G	+	+	+
627	22	rs35618865-1	39451015	0.00164	APOBEC3G		+	+	-
628	22	rs3736685-1	39477391	0.02306	APOBEC3G		+	+	+
629	22	rs2294367-1	39479574	0.45088	APOBEC3G		+	+	+
630	22	rs2011869-1	39480697	0.35529	APOBEC3G		+	+	-
631	22	rs2413570-1	39481187	0.44954	APOBEC3G		+	+	-
632	22	rs17496046-1	39482371	0.06289	APOBEC3G		+	+	+
633	22	rs139272-1	39487665	0.41567	RP4-742C19.12		+	+	-
634	22	rs139292-1	39496330	0.33811	APOBEC3H		+	+	-
635	22	rs139293-1	39496336	0.28527	APOBEC3H		+	+	-
636	22	rs139294-1	39496412	0.44245	APOBEC3H		+	+	-
637	22	rs11913950-1	39496663	0.102	APOBEC3H		+	+	-
638	22	rs139297-1	39497404	0.47619	APOBEC3H		-	+	+
639	22	rs139298-1	39497452	0.45696	APOBEC3H		+	+	-
640	22	rs139299-1	39497454	0.45224	APOBEC3H		+	+	-
641	22	rs139302-1	39498038	0.45507	APOBEC3H		+	+	+
Total number of SNPs in genes:	535					Total number of SNPs in genes:	445	508	305
Total number of SNPs:	641					Total number of SNPs:	538	605	374
Number of genes:	241
