# Supplementary material for: GWATCH: a web platform for automated gene association discovery analysis
Source: Gigascience. 2014 Nov 5;3:18. doi: 10.1186/2047-217X-3-18 (PMC4220276; doi:10.1186/2047-217X-3-18)
Supplement: Additional file 8: Figure S6 — Detailed 11 page TRAX REPORT of derived statistics for all the tests accomplished including tables, bar graphs, survival curves and additional parameters for each test. TRAX REPORT can be generated de novo for the SNP of interest by placing mouse tip over a significant tower/block in HIGHWAY and selecting the TRAX REPORT option from the data window that appears. TRAX REPORTs are available for 641 SNPs in 241 human genes that were genotyped to replicate the GWAS associations for Study Groups A-C (Additional file 9: Table S6). [file 2047-217X-3-18-S8.xlsx]

## Sheet: GWATCH_A_pval__1000.xls
Supplementary Table 7. Genomic regions of remarkable statistical association (HITS) identified in ARG-GWAS by extreme p-values, QAS or density screens.
chromosome	coordinates	gene	test	SNP rs-ID	rank by log(p-value)	log(p-value)	rank by QAS	QAS	rank by density	density
1	22731269		PHAZ/HEM/93/R	rs7543680	106	-6.1708029802209	0	0.0	3586378	1.72957840648721
1	22731269		PHAZ/HEM/CD4/R	rs7543680	126	-6.10247064696	0	0.0	3371381	1.7498257605596
1	48387427	TRABD2B	PHAZ/MACS/CD4/R	rs10493131	25	-7.2062696247086	0	0.0	30805	3.52411625145774
1	48387588	TRABD2B	PHAZ/MACS/CD4/R	rs6669798	26	-7.2062696247086	0	0.0	29081	3.54861033821994
1	48404310	TRABD2B	PHAZ/MACS/CD4/R	rs954990	63	-6.549002425228	0	0.0	219942	2.72302920499107
1	48408924	TRABD2B	PHAZ/MACS/CD4/R	rs12125780	71	-6.5074682692497	0	0.0	208535	2.74367470634806
1	48411729	TRABD2B	PHAZ/MACS/CD4/R	rs1603530	27	-7.2062696247086	0	0.0	574478	2.36334141808684
1	48421694	TRABD2B	PHAZ/MACS/CD4/R	rs6673069	28	-7.2062696247086	0	0.0	1146887	2.11512757848717
1	63529073		PHAZ/CAUCASIAN/93/D	rs1498933	147	-6.0348281877442	6794032	0.575	3980588	1.6954966009093
1	146560564	RP11-325P15.3	PHAZ/CAUCASIAN/87/D	rs11239930	73	-6.4882506361977	5982064	0.551	67513	3.19172516860006
1	146560564	RP11-325P15.3	PHAZ/GAY/87/CD	rs11239930	96	-6.2652403385097	9169615	0.628	19185	3.72609458171433
1	146560564	RP11-325P15.3	PHAZ/GAY/87/D	rs11239930	99	-6.228852547796	4875832	0.512	31900	3.50904667049463
1	146560564	RP11-325P15.3	PDCA2/CAUCASIAN/87/CD	rs11239930	116	-6.1470395777374	7179358	0.585	6078	4.1918194886232
1	146560564	RP11-325P15.3	PDCA2/CAUCASIAN/87/D	rs11239930	132	-6.0953443081947	3866090	0.469	13379	3.87420398392672
1	146560564	RP11-325P15.3	PHAZ/CAUCASIAN/87/CD	rs11239930	134	-6.0817868521805	11538566	0.666	50390	3.31217880796345
1	161677807	FCRLA	INF/CAUCASIAN/H/R	rs1954174	4	-10.975348527499	513941	0.077	7425945	1.49491952132405
1	161677807	FCRLA	INF/CAUCASIAN/H/CD	rs1954174	46	-6.8104387507783	955459	0.212	6128846	1.5563113879952
1	170237066		PDCAM/CAUCASIAN/DTH/R	rs2990641	90	-6.3048318291402	2996974	0.422	772543	2.25553784261253
1	170237066		PDCAM/CAUCASIAN/CD4/R	rs2990641	142	-6.0539005017578	2744978	0.404	533972	2.39057301872302
1	170237452		PDCAM/CAUCASIAN/DTH/R	rs2998163	155	-6.0015077311677	3100578	0.428	788863	2.24789417135912
1	170239716		PHAZ/MACS/DTH/R	rs1332955	65	-6.5448777220599	631841	0.124	60063	3.23909176006711
1	182632587	RGS8	PHAZ/GAY/93/CD	rs512189	49	-6.7253656354538	0	0.0	395298	2.5021901541586
1	182632587	RGS8	PHAZ/GAY/93/D	rs512189	50	-6.7253656354538	0	0.0	631467	2.32867774708431
1	182632587	RGS8	PHAZ/GAY/CD4/CD	rs512189	80	-6.3418889465804	0	0.0	550261	2.37943512548345
1	182632587	RGS8	PHAZ/GAY/CD4/D	rs512189	81	-6.3418889465804	0	0.0	1006285	2.161072806755
1	236667786		PHAZ/HEM/DTH/R	rs10925146	59	-6.6034487902108	633458	8.016	19692647	1.18252759546857
2	41621482		INF/CAUCASIAN/H/CD	rs17027595	7	-9.8446682143898	643754	0.129	58096456	0.764458002356349
2	41621482		INF/CAUCASIAN/H/D	rs17027595	9	-8.2725232413045	643755	0.129	84767694	0.324024825392447
2	48028465	MSH6,FBXO11	INF/CAUCASIAN/H/R	rs3136337	3	-11.948018669934	532711	0.082	26001721	1.08936482439205
2	48028465	MSH6,FBXO11	INF/CAUCASIAN/H/CD	rs3136337	24	-7.2067485375467	2847071	0.412	13397736	1.30713281522325
2	77177328	LRRTM4	SEQS1/CAUCASIAN/KS/D	rs13422716	48	-6.7578469270374	45113	1000000.0	19585016	1.18431948725761
2	102987213	IL18R1	SEQSA/CAUCASIAN/PCP/D	rs11465597	11	-8.1603036660993	736089	0.161	8684785	1.44507761992615
2	102987213	IL18R1	SEQSA/CAUCASIAN/PCP/CD	rs11465597	18	-7.4556409765799	866126	0.193	7796304	1.47941366617025
2	206290376	PARD3B	PHAZ/CAUCASIAN/87/CD	rs10210768	107	-6.1689383170709	2745586	0.404	2324	4.61202568289011
2	206305156	PARD3B	PHAZ/CAUCASIAN/87/CD	rs10185378	66	-6.5310749991296	2195479	0.361	2186	4.63614232411706
2	206305156	PARD3B	PHAZ/CAUCASIAN/87/D	rs10185378	83	-6.3368621758763	2151818	0.358	3191	4.47055966700194
2	206307548	PARD3B	PHAZ/CAUCASIAN/87/CD	rs11896375	39	-6.8964473875144	2151816	0.358	2188	4.63596687091079
2	206307548	PARD3B	PHAZ/CAUCASIAN/87/D	rs11896375	51	-6.70159664023	2118016	0.355	3064	4.48930174836944
2	206318593	PARD3B	PHAZ/CAUCASIAN/87/CD	rs11884476	13	-7.928997924991	1665422	0.312	1811	4.714690435742
2	206318593	PARD3B	PHAZ/CAUCASIAN/87/D	rs11884476	16	-7.7471458044331	1632715	0.308	2528	4.57405532235459
2	206342082	PARD3B	PHAZ/CAUCASIAN/87/CD	rs13410658	64	-6.5480794756557	2029835	0.346	1622	4.77142418382074
2	206342082	PARD3B	PHAZ/CAUCASIAN/87/D	rs13410658	77	-6.3578016284934	1993328	0.342	2118	4.64960591131637
2	231554401		SEQCA/CAUCASIAN/KS/D	rs7572145	122	-6.1268401226937	1881165	0.332	461156	2.44484864112056
3	8834723	CAV3,RAD18	PHAZ/HEM/CD4/CD	rs237851	102	-6.2207091951301	2934977	0.418	4998	4.27215796778367
3	8894856	RAD18	PHAZ/HEM/CD4/D	rs1005989	100	-6.2253770939384	1278041	3.819	3531	4.42508220926953
3	26837870		SEQS1/CAUCASIAN/PCP/CD	rs17224781	76	-6.4117888856675	776002	5.826	16581498	1.2385001774384
3	46365783		PHAZ/HEM/DTH/CD	rs2157056	115	-6.1480018280444	1811058	3.071	616178	2.33769195716234
3	46414978	RP11-24F11.2,CCR5	INF/CAUCASIAN/H/R	rs333	6	-10.018953528921	0	0.0	4590	4.30768203053797
3	46422355	RP11-24F11.2	INF/CAUCASIAN/H/R	rs11575821	91	-6.2844483904456	682184	0.144	4855	4.28411190911495
3	46428190	RP11-24F11.2	PDCAM/CAUCASIAN/87/CD	rs6441975	75	-6.4422598092806	7045466	26299.0	13148	3.88073580798677
3	46428190	RP11-24F11.2	PDCA2/CAUCASIAN/87/CD	rs6441975	108	-6.1662440719269	6400925	1.775	16489	3.7909960449271
3	46428190	RP11-24F11.2	PHAZ/HEM/DTH/CD	rs6441975	113	-6.1523860848417	1774096	3.102	9288	4.02438508477254
3	46428190	RP11-24F11.2	PHAZ/HEM/87/CD	rs6441975	153	-6.0201805535527	2203060	2.768	18676	3.73793536292995
3	46451680	RP11-24F11.5	PHAZ/HEM/DTH/CD	rs1015164	56	-6.6401208817911	1576713	3.308	21495	3.67719730326891
3	46451680	RP11-24F11.5	PHAZ/HEM/87/CD	rs1015164	74	-6.4702555759136	1992516	2.924	70037	3.17728804666003
3	46451680	RP11-24F11.5	PDCAM/CAUCASIAN/87/CD	rs1015164	104	-6.1899370983785	7374706	1.696	6185	4.18506940450538
3	56815994	ARHGEF3	PDCAM/CAUCASIAN/DTH/R	rs4681859	60	-6.5880463355496	2766465	2.466	3298006	1.75707002376905
3	135189598		HRTC/CAUCASIAN/S50/R	rs6439567	103	-6.21886021623	899816	0.2	84677	3.10175900994516
3	135190414		HRTC/CAUCASIAN/S50/R	rs1526932	111	-6.1563522421795	930199	0.207	86757	3.09199870416505
3	135211929		HRTC/CAUCASIAN/S50/R	rs931754	154	-6.0075155020376	984105	0.217	155810	2.85796681549042
3	159358778	IQCJ-SCHIP1	PHAZ/CAUCASIAN/CD4/CD	rs750688	129	-6.0999603380908	907018	35521.0	6106	4.18964739979887
3	159358778	IQCJ-SCHIP1	PHAZ/CAUCASIAN/CD4/D	rs750688	130	-6.0999603380908	907019	35521.0	4403	4.32545768444766
3	159358778	IQCJ-SCHIP1	PHAZ/CAUCASIAN/93/CD	rs750688	135	-6.0730080126867	911844	4.933	6234	4.1823061507629
3	159358778	IQCJ-SCHIP1	PHAZ/CAUCASIAN/93/D	rs750688	136	-6.0730080126867	911845	4.933	4755	4.29355320348001
3	159359429	IQCJ-SCHIP1	PHAZ/CAUCASIAN/CD4/CD	rs9879792	137	-6.0685400951496	911146	4.941	6748	4.15086349637404
3	159359429	IQCJ-SCHIP1	PHAZ/CAUCASIAN/CD4/D	rs9879792	138	-6.0685400951496	911147	4.941	5703	4.21593828997008
3	159359429	IQCJ-SCHIP1	PHAZ/CAUCASIAN/93/CD	rs9879792	140	-6.0569238497904	914887	4.918	6135	4.18824465064082
3	159359429	IQCJ-SCHIP1	PHAZ/CAUCASIAN/93/D	rs9879792	141	-6.0569238497904	914888	4.918	5377	4.24160796342586
4	70381764	UGT2B4	INF/CAUCASIAN/H/CD	rs2009889	20	-7.3669265582923	558076	0.098	29369586	1.04698749876337
4	70381764	UGT2B4	INF/CAUCASIAN/H/D	rs2009889	145	-6.0485708469637	558078	0.098	59088194	0.755321546117402
4	187574398	FAT1	HRTS/CAUCASIAN/S50/D	rs1388297	78	-6.3554282177736	5335026	0.529	791059	2.24690734535842
5	53116966		PHAZ/CAUCASIAN/87/D	rs1553477	23	-7.2073460968231	4960308	0.515	235593	2.69620359506346
5	53116966		PHAZ/GAY/87/D	rs1553477	82	-6.3379078947119	4347693	0.491	925736	2.19066156398263
5	134467700	CTC-203F4.1,CTC-349C3.1,CTC-276P9.2	PHAZ/CAUCASIAN/87/D	rs477687	110	-6.1612738445873	5978129	1.815	585240	2.35650652183593
5	134467700	CTC-203F4.1,CTC-349C3.1,CTC-276P9.2	PHAZ/CAUCASIAN/87/CD	rs477687	139	-6.0611514912855	8022597	1.653	656774	2.31436861522407
6	4470378		HRTS/CAUCASIAN/S200/D	rs1265270	101	-6.2218876713842	5293129	1.897	57219	3.25891447122848
6	18644933		SEQSA/CAUCASIAN/KS/CD	rs2206081	33	-7.0244371370557	2306085	2.699	128	6.20111153403876
6	18644933		SEQSA/CAUCASIAN/KS/D	rs2206081	86	-6.3250618132576	1631850	3.248	607	5.23336572534112
6	18645913		SEQSA/CAUCASIAN/KS/CD	rs2142951	17	-7.4915686110436	2010635	2.908	90	6.47353879551474
6	18645913		SEQSA/CAUCASIAN/KS/D	rs2142951	89	-6.3049539221082	1713797	42430.0	464	5.36430497711514
6	18655570		SEQSA/CAUCASIAN/KS/CD	rs1474618	98	-6.2549005418168	2776773	2.462	33	7.15253639154439
6	18682998		SEQSA/CAUCASIAN/KS/CD	rs1012441	58	-6.6087785118698	2366312	2.665	5	7.54721549752628
6	18686970		SEQSA/CAUCASIAN/KS/CD	rs9371087	67	-6.530520092512	2382176	2.653	15	7.41473208030594
6	18687376		SEQSA/CAUCASIAN/KS/CD	rs9383429	37	-6.9162895275582	2251335	2.735	20	7.36802795203901
6	18687376		SEQSA/CAUCASIAN/KS/D	rs9383429	123	-6.1198651171875	1744903	3.126	163	6.00093972269084
6	18688483		SEQSA/CAUCASIAN/KS/CD	rs2328271	118	-6.1369605053414	2753334	2.473	28	7.23509231664268
6	18688483		SEQSA/CAUCASIAN/KS/D	rs2328271	146	-6.0409709876343	1755251	3.118	195	5.89701751017831
6	18689334		SEQSA/CAUCASIAN/KS/CD	rs994802	79	-6.3539745491671	2355881	2.671	43	7.0481465958236
6	18699217		SEQSA/CAUCASIAN/KS/CD	rs2208858	57	-6.6180023659566	2359576	2.667	42	7.0773500064079
6	41569838	FOXP4	INF/CAUCASIAN/H/CD	rs3747746	1	-16.322984400408	632000	0.124	6409302	1.54196792083795
6	41569838	FOXP4	INF/CAUCASIAN/H/D	rs3747746	2	-14.828700739509	601416	0.113	14502830	1.28176825250834
6	75193992	RP11-554D15.1	SEQS1/CAUCASIAN/OI/CD	rs6907274	121	-6.1293325953824	1511134	3.399	12710	3.89468676530048
6	132967076	TAAR1	INF/CAUCASIAN/H/CD	rs8192618	69	-6.5160029765728	549275	0.093	9815592	1.4061527796896
6	165643431		SEQC1/CAUCASIAN/OI/D	rs16897568	88	-6.3141698892238	1723663	42064.0	3801516	1.71048246668715
6	165643431		SEQC1/CAUCASIAN/OI/CD	rs16897568	133	-6.0884873528104	2817784	2.441	1153788	2.11298866102263
7	10898039		PHAZ/MACS/93/R	rs12111590	105	-6.1755977966255	0	0.0	36646896	0.966171038351079
7	80399511	SEMA3C	PDCA2/CAUCASIAN/87/R	rs10261267	144	-6.0503023973507	823453	5.477	587095	2.35530902176248
8	16988955	RP11-468H14.2	PHAZ/HEM/93/R	rs10093037	87	-6.3186458335994	485341	17.103	22807922	1.1338217885507
8	96483451	KB-1047C11.2	PHAZ/HEM/CD4/CD	rs10504950	127	-6.1009354172274	864861	5.196	248177	2.67610367250412
8	96483451	KB-1047C11.2	PHAZ/HEM/CD4/D	rs10504950	128	-6.1009354172274	864862	5.196	547456	2.38134106163542
8	96483451	KB-1047C11.2	PHAZ/HEM/93/CD	rs10504950	151	-6.0206781001682	880645	5.115	270220	2.64405441790552
8	96483451	KB-1047C11.2	PHAZ/HEM/93/D	rs10504950	152	-6.0206781001682	880646	5.115	608036	2.34258592806243
8	96518204	KB-1047C11.2,RP11-90D11.1	PHAZ/HEM/CD4/CD	rs12676175	62	-6.5713905773681	1262394	3.851	377559	2.5193006492864
8	96518204	KB-1047C11.2,RP11-90D11.1	PHAZ/HEM/93/CD	rs12676175	72	-6.4926041170373	1266364	3.846	497658	2.41670544407766
8	96518550	KB-1047C11.2,RP11-90D11.1	PHAZ/HEM/CD4/CD	rs16917799	85	-6.3315192851214	1109012	4.234	829418	2.2299036939638
8	96518550	KB-1047C11.2,RP11-90D11.1	PHAZ/HEM/93/CD	rs16917799	124	-6.1151422425515	1169370	4.056	1146237	2.11531686798524
8	108570293		PHAZ/HEM/93/CD	rs16876423	41	-6.8462766366648	446037	31.781	19861474	1.17973158378659
8	108570293		PHAZ/HEM/93/D	rs16876423	42	-6.8462766366648	446038	31.781	18666761	1.20002363434783
8	108570293		PHAZ/HEM/CD4/CD	rs16876423	43	-6.8237678207739	450143	28.968	27025999	1.07606227919844
8	108570293		PHAZ/HEM/CD4/D	rs16876423	44	-6.8237678207739	450144	28.968	27801618	1.06624574685699
9	11901376		HRTS/CAUCASIAN/S200/R	rs1929419	36	-6.9586864426082	2916038	41366.0	68995	3.18320918286731
9	11929890		HRTS/CAUCASIAN/S200/R	rs10960376	61	-6.5833863665042	2887462	15008.0	79388	3.12761902641338
9	11957750		HRTS/CAUCASIAN/S200/R	rs17833139	47	-6.7793585022134	2816987	2.442	413062	2.48582992864902
9	16398814		SEQC1/CAUCASIAN/KS/CD	rs7037135	35	-7.0029125996077	2055428	2.869	561208	2.37207397413522
9	18639787	ADAMTSL1	HRTC/CAUCASIAN/S200/D	rs702209	119	-6.1310067381795	1298286	0.265	1772138	1.96466223751237
10	115067641		SEQC1/CAUCASIAN/PCP/CD	rs12569536	84	-6.3362974354108	513056	13.154	3381629	1.74883120774458
10	127653081	FANK1	PHAZ/MACS/93/R	rs7358157	31	-7.1160606542228	1371279	0.275	875	5.05416567149271
10	127653081	FANK1	PHAZ/GAY/93/R	rs7358157	112	-6.1563314450867	2460532	0.383	9801	4.0024457828401
10	127653940	FANK1	PHAZ/MACS/93/R	rs10794045	70	-6.5143588970398	1549132	0.299	796	5.11138504055928
11	2430597	TRPM5	PDCA2/CAUCASIAN/87/D	rs800347	22	-7.241279307351	2535571	2.575	20213140	1.17395706745112
11	2430597	TRPM5	PDCA2/CAUCASIAN/87/CD	rs800347	68	-6.5304722998355	6608788	1.757	14244411	1.28752121144781
11	19057767		SEQCA/CAUCASIAN/KS/D	rs11024958	95	-6.2720663392355	1805734	0.325	39916	3.41082956280031
11	34649192	EHF	HRTC/CAUCASIAN/S200/CD	rs16925929	93	-6.2817000101082	636376	0.126	917789	2.19373626207358
11	100407188		INF/CAUCASIAN/H/CD	rs12282182	5	-10.855867783441	467104	0.047	20934527	1.16234261429108
11	100407188		INF/CAUCASIAN/H/D	rs12282182	8	-8.691102918396	467105	0.047	21682260	1.15070599357332
11	114456874	NXPE4	SEQSA/CAUCASIAN/KS/CD	rs626951	120	-6.1293639614013	560764	0.099	27304701	1.0725025578635
11	114456874	NXPE4	SEQSA/CAUCASIAN/KS/D	rs626951	131	-6.0961196760378	555027	0.096	23778280	1.1197787918466
11	126216594		INF/CAUCASIAN/H/CD	rs6590198	12	-8.073685464381	1135869	0.241	2214657	1.88930736869608
11	126216594		INF/CAUCASIAN/H/D	rs6590198	34	-7.0163071847783	1135870	0.241	8363474	1.45705369598689
12	8283536	CLEC4A	PHAZ/MACS/87/D	rs4424738	143	-6.0511957488426	2638801	2.526	3857114	1.70573192803342
12	113936372		SEQSA/CAUCASIAN/PCP/CD	rs10850140	32	-7.0521095728943	620423	8.358	32096719	1.01525338462082
12	113936372		SEQSA/CAUCASIAN/PCP/D	rs10850140	92	-6.2843205102133	631130	8.089	28774170	1.05421635016212
13	38498837		PHAZ/HEM/87/R	rs9566276	148	-6.026657787201	438492	41.361	72270026	0.620811553352366
13	49251041		SEQC1/CAUCASIAN/KS/CD	rs9285169	97	-6.2591165484376	1687460	3.186	10701	3.96675739737033
13	55654384		PHAZ/HEM/93/D	rs1925056	117	-6.1442119012712	1584837	0.303	47462715	0.861458803402165
13	55660012		PHAZ/HEM/93/D	rs1925071	114	-6.1517880538874	1642338	0.309	47982926	0.856666621185635
13	105262134		HRTS/CAUCASIAN/S200/D	rs9300953	15	-7.8213407215333	4816597	1.964	3295094	1.75737178045152
13	105262134		HRTS/CAUCASIAN/S200/CD	rs9300953	94	-6.2779311017137	9228121	21551.0	5152113	1.61205129172109
13	105272749		HRTS/CAUCASIAN/S200/D	rs9519419	10	-8.2490717227728	4557659	2.003	4735413	1.63928350215758
13	105272749		HRTS/CAUCASIAN/S200/CD	rs9519419	54	-6.653529429831	8946337	1.603	9297219	1.4233755247681
14	37107572		PDCA2/CAUCASIAN/DTH/D	rs723616	21	-7.3204903492414	829341	0.184	1720227	1.97480203727401
14	37107572		PDCA2/CAUCASIAN/DTH/CD	rs723616	55	-6.6414932324768	956495	0.212	1683507	1.98211330695641
14	37119901	RP11-964E11.2	PDCA2/CAUCASIAN/DTH/D	rs1955753	19	-7.401321570989	906105	0.201	1549897	2.01037209451862
14	37119901	RP11-964E11.2	PDCA2/CAUCASIAN/DTH/CD	rs1955753	53	-6.6751722609833	1053925	0.227	1577776	2.00432993930955
18	25286467		PDCAM/CAUCASIAN/DTH/R	rs7239540	38	-6.9079396127169	420379	223.413	2166265	1.89672549665618
18	25292363		PDCAM/CAUCASIAN/DTH/R	rs16944011	40	-6.8894664822887	420387	222.077	2093655	1.90821779837256
18	74884874		HRTS/CAUCASIAN/S50/R	rs11665648	150	-6.0213657750884	0	0.0	8027	4.08345654091066
18	74903043	RP11-751H17.1	HRTS/CAUCASIAN/S50/R	rs6565939	29	-7.1286773345366	0	0.0	2856	4.51873672597409
18	74919358	RP11-751H17.1	HRTS/CAUCASIAN/S50/R	rs1893823	30	-7.1286773345366	0	0.0	7185	4.12420001368939
19	40880127	PLD3	HRTS/CAUCASIAN/S200/R	rs4803330	125	-6.1136685603849	3500815	2.221	8588908	1.44860176484159
19	54852697		SEQS1/CAUCASIAN/OI/D	rs1106659	149	-6.0232540901085	1299344	0.265	6101144	1.55776752596764
20	20371406	RALGAPA2	HRTC/CAUCASIAN/S50/CD	rs3748446	109	-6.1636571961048	1401751	0.279	11347504	1.36004945871071
20	20371853	RALGAPA2	HRTC/CAUCASIAN/S50/CD	rs3748445	52	-6.6868463252345	1087259	0.232	10698418	1.37879661793336
20	35001278	DLGAP4	INF/CAUCASIAN/H/D	rs6129926	14	-7.8687517023126	1575032	0.302	11107529	1.36683461007557
